# Supplementary material for: Multiple lines of evidence reveal a new species of Krait (Squamata, Elapidae, Bungarus) from Southwestern China and Northern Myanmar
Source: Zookeys. 2021 Mar 18;1025:35–71. doi: 10.3897/zookeys.1025.62305 (PMC7994289; doi:10.3897/zookeys.1025.62305)
Supplement: XML Treatment for Bungarus candidus [file zookeys.1025.62305-treatment1.xml]

<!DOCTYPE tp:taxon-treatment
  PUBLIC "-//TaxonX//DTD Taxonomic Treatment Publishing DTD v0 20100105//EN" "tax-treatment-NSO.dtd">
<tp:taxon-treatment xmlns:tp="http://www.plazi.org/taxpub"><tp:treatment-meta><kwd-group><label>Taxon classification</label><kwd><named-content xmlns:xlink="http://www.w3.org/1999/xlink" content-type="kingdom">Animalia</named-content></kwd><kwd><named-content xmlns:xlink="http://www.w3.org/1999/xlink" content-type="order">Squamata</named-content></kwd><kwd><named-content xmlns:xlink="http://www.w3.org/1999/xlink" content-type="family">Elapidae</named-content></kwd></kwd-group><mixed-citation publication-type="journal"><person-group><name><surname>Chen</surname><given-names>Ze-Ning</given-names></name><name><surname>Shi</surname><given-names>Sheng-Chao</given-names></name><name><surname>Vogel</surname><given-names>Gernot</given-names></name><name><surname>Ding</surname><given-names>Li</given-names></name><name><surname>Shi</surname><given-names>Jing-Song</given-names></name></person-group><article-title>Multiple lines of evidence reveal a new species of Krait (<tp:taxon-name><tp:taxon-name-part taxon-name-part-type="order">Squamata</tp:taxon-name-part></tp:taxon-name>, <tp:taxon-name><tp:taxon-name-part taxon-name-part-type="family">Elapidae</tp:taxon-name-part></tp:taxon-name>, <italic><tp:taxon-name><tp:taxon-name-part taxon-name-part-type="genus" reg="Bungarus">Bungarus</tp:taxon-name-part></tp:taxon-name></italic>) from Southwestern China and Northern Myanmar</article-title><source>Zookeys</source><day>18</day><month>3</month><year>2021</year><volume>1025</volume><fpage>35</fpage><lpage>71</lpage><pub-id pub-id-type="doi">10.3897/zookeys.1025.62305</pub-id></mixed-citation></tp:treatment-meta><tp:nomenclature><tp:taxon-name><object-id xmlns:xlink="http://www.w3.org/1999/xlink" content-type="arpha" xlink:type="simple">B28A12D4-F521-5F33-AC6F-609B5D59AEDA</object-id>
                <tp:taxon-name-part taxon-name-part-type="genus" reg="Bungarus">Bungarus</tp:taxon-name-part>
                <tp:taxon-name-part taxon-name-part-type="species" reg="candidus">candidus</tp:taxon-name-part>
              </tp:taxon-name><tp:taxon-authority>(Linnaeus, 1758)</tp:taxon-authority><xref ref-type="fig" rid="F4">Figs 4C, D</xref><xref ref-type="fig" rid="F5">, 5C, D</xref><xref ref-type="fig" rid="F6">, 6C, D</xref><xref ref-type="fig" rid="F7">, 7C, D</xref><xref ref-type="fig" rid="F9">, 9D–F [English name: Blue Krait] [Chinese name: 马来环蛇]</xref><tp:nomenclature-citation-list><tp:nomenclature-citation><tp:taxon-name>
                    <tp:taxon-name-part taxon-name-part-type="genus" reg="Coluber">Coluber</tp:taxon-name-part> <tp:taxon-name-part taxon-name-part-type="species" reg="candidus">candidus</tp:taxon-name-part></tp:taxon-name><comment>Linnaeus 1758: 223.</comment></tp:nomenclature-citation><tp:nomenclature-citation><tp:taxon-name>
                    <tp:taxon-name-part taxon-name-part-type="genus" reg="Bungarus">Bungarus</tp:taxon-name-part> <tp:taxon-name-part taxon-name-part-type="species" reg="candidus">candidus</tp:taxon-name-part></tp:taxon-name><comment>– Cantor 1847</comment></tp:nomenclature-citation><tp:nomenclature-citation><tp:taxon-name>
                    <tp:taxon-name-part taxon-name-part-type="genus" reg="Bungarus">Bungarus</tp:taxon-name-part> <tp:taxon-name-part taxon-name-part-type="species" reg="semifasciatus">semifasciatus</tp:taxon-name-part></tp:taxon-name><comment>Boie 1827</comment></tp:nomenclature-citation><tp:nomenclature-citation><tp:taxon-name>
                    <tp:taxon-name-part taxon-name-part-type="genus" reg="Aspidoclonion">Aspidoclonion</tp:taxon-name-part> <tp:taxon-name-part taxon-name-part-type="species" reg="semifasciatum">semifasciatum</tp:taxon-name-part></tp:taxon-name><comment>– Wagler 1828</comment></tp:nomenclature-citation><tp:nomenclature-citation><tp:taxon-name>
                    <tp:taxon-name-part taxon-name-part-type="genus" reg="Bungarus">Bungarus</tp:taxon-name-part> <tp:taxon-name-part taxon-name-part-type="species" reg="candidus">candidus</tp:taxon-name-part> <tp:taxon-name-part taxon-name-part-type="infraspecific-rank">var.</tp:taxon-name-part> <tp:taxon-name-part taxon-name-part-type="variety" reg="semifasciata">semifasciata</tp:taxon-name-part></tp:taxon-name><comment>– Werner 1900</comment></tp:nomenclature-citation><tp:nomenclature-citation><tp:taxon-name>
                    <tp:taxon-name-part taxon-name-part-type="genus" reg="Bungarus">Bungarus</tp:taxon-name-part> <tp:taxon-name-part taxon-name-part-type="species" reg="javanicus">javanicus</tp:taxon-name-part></tp:taxon-name><comment>Kopstein 1932 (<italic>fide</italic><xref ref-type="bibr" rid="B47">Slowinski 1994</xref>)</comment></tp:nomenclature-citation><tp:nomenclature-citation><tp:taxon-name>
                    <tp:taxon-name-part taxon-name-part-type="genus" reg="Bungarus">Bungarus</tp:taxon-name-part> <tp:taxon-name-part taxon-name-part-type="species" reg="candidus">candidus</tp:taxon-name-part></tp:taxon-name><comment>– <xref ref-type="bibr" rid="B48">Smith 1943</xref>: 416</comment></tp:nomenclature-citation></tp:nomenclature-citation-list></tp:nomenclature><tp:treatment-sec sec-type="type locality" id="SECID0EJVAI"><title>Type locality.</title><p>“Indiis” (in error). <bold><italic>Holotype</italic></bold>: NRM 37 (formerly ZIUS 89).</p><p>Typical <italic><tp:taxon-name><tp:taxon-name-part taxon-name-part-type="genus" reg="Bungarus">B.</tp:taxon-name-part> <tp:taxon-name-part taxon-name-part-type="species" reg="candidus">candidus</tp:taxon-name-part></tp:taxon-name></italic> possesses following morphological characters based on the examination of 19 specimens from Sumatra and Java, Indonesia; Peninsular Malaysia (Appendix <xref ref-type="app" rid="app1">1</xref>): (1) Dorsum of most specimens with 21.4 ± 1.8, (18–26) broad white crossbands, with each band covers 3.8 ± 0.6, (3.0–5.0) vertebral scales on midbody, (Figs <xref ref-type="fig" rid="F4">4C, D</xref>, <xref ref-type="fig" rid="F5">5C, D</xref>), uniform black in some populations (<xref ref-type="bibr" rid="B29">Kuch 2007</xref>); (2) ventral body immaculate white, without brown pigments (Figs <xref ref-type="fig" rid="F4">4C, D</xref>, <xref ref-type="fig" rid="F5">5C, D</xref>); (3) scales on temporal area and lateral neck stained white, contrast with neighbor scales on neck in adults, creamy white in juveniles (Fig. <xref ref-type="fig" rid="F6">6C, D</xref>); (4) black bands on body large, covering 3–5 vertebral scales on middle body, intruding to white ventral body, ventrals with narrow black edges 1–2 times of outer dorsal scales (Fig. <xref ref-type="fig" rid="F7">7C, D</xref>); (5) ventral tail with broad dark crossbands (Figs <xref ref-type="fig" rid="F4">4D</xref>, <xref ref-type="fig" rid="F5">5D</xref>); (6) posterior maxilla teeth four (n = 9), slightly curved behind, (Table <xref ref-type="table" rid="T3">3</xref>); (7) prefrontal suture 1.4–2.4 (n = 17) times the length of internasals suture; (8) <abbrev xmlns:xlink="http://www.w3.org/1999/xlink" xlink:title="ventral scales" id="ABBRID0ELXAI" xlink:type="simple">VEN</abbrev> = 209–224 (n = 18), NSC = 41–50 (n = 17).</p><fig id="F7" position="float" orientation="portrait"><object-id xmlns:xlink="http://www.w3.org/1999/xlink" content-type="doi" xlink:type="simple">10.3897/zookeys.1025.62305.figure7</object-id><object-id xmlns:xlink="http://www.w3.org/1999/xlink" content-type="arpha" xlink:type="simple">F9D4E8F2-1357-5A5A-8401-332BF5627952</object-id><label>Figure 7.</label><caption><p>Body patterns of adults (left) and juveniles (right) of the <italic><tp:taxon-name><tp:taxon-name-part taxon-name-part-type="genus" reg="Bungarus">Bungarus</tp:taxon-name-part> <tp:taxon-name-part taxon-name-part-type="species" reg="candidus">candidus</tp:taxon-name-part></tp:taxon-name></italic>/<italic><tp:taxon-name><tp:taxon-name-part taxon-name-part-type="genus" reg="Bungarus"/><tp:taxon-name-part taxon-name-part-type="species" reg="multicinctus">multicinctus</tp:taxon-name-part></tp:taxon-name></italic>/<italic><tp:taxon-name><tp:taxon-name-part taxon-name-part-type="genus" reg="Bungarus"/><tp:taxon-name-part taxon-name-part-type="species" reg="wanghaotingi">wanghaotingi</tp:taxon-name-part></tp:taxon-name></italic> complex and <italic><tp:taxon-name><tp:taxon-name-part taxon-name-part-type="genus" reg="Bungarus">B.</tp:taxon-name-part> <tp:taxon-name-part taxon-name-part-type="species" reg="suzhenae">suzhenae</tp:taxon-name-part></tp:taxon-name></italic> sp. nov. <bold>A</bold><italic><tp:taxon-name><tp:taxon-name-part taxon-name-part-type="genus" reg="Bungarus">B.</tp:taxon-name-part> <tp:taxon-name-part taxon-name-part-type="species" reg="multicinctus">multicinctus</tp:taxon-name-part></tp:taxon-name></italic>, adult male <named-content xmlns:xlink="http://www.w3.org/1999/xlink" content-type="dwc:institutional_code" xlink:type="simple">CIB</named-content> DL2019051701 from Lishui, Zhejiang, China <bold>B</bold><italic><tp:taxon-name><tp:taxon-name-part taxon-name-part-type="genus" reg="Bungarus">B.</tp:taxon-name-part> <tp:taxon-name-part taxon-name-part-type="species" reg="multicinctus">multicinctus</tp:taxon-name-part></tp:taxon-name></italic> juvenile female, <named-content xmlns:xlink="http://www.w3.org/1999/xlink" content-type="dwc:institutional_code" xlink:type="simple">CIB</named-content> DL18090209 from Fujian, China <bold>C</bold><italic><tp:taxon-name><tp:taxon-name-part taxon-name-part-type="genus" reg="Bungarus">B.</tp:taxon-name-part> <tp:taxon-name-part taxon-name-part-type="species" reg="candidus">candidus</tp:taxon-name-part></tp:taxon-name></italic>, adult male, <named-content xmlns:xlink="http://www.w3.org/1999/xlink" content-type="dwc:institutional_code" xlink:type="simple">NMW</named-content> 27711:1 from Bandong, Java <bold>D</bold><italic><tp:taxon-name><tp:taxon-name-part taxon-name-part-type="genus" reg="Bungarus">B.</tp:taxon-name-part> <tp:taxon-name-part taxon-name-part-type="species" reg="candidus">candidus</tp:taxon-name-part></tp:taxon-name></italic>, juvenile male, <abbrev xmlns:xlink="http://www.w3.org/1999/xlink" content-type="institution" xlink:title="Rijksmuseum van Natuurlijke Historie, Leiden, the Netherlands" id="ABBRID0EN2AI" xlink:type="simple">RMNH</abbrev> 11416 from Pelambang, Java <bold>E</bold><italic><tp:taxon-name><tp:taxon-name-part taxon-name-part-type="genus" reg="Bungarus">B.</tp:taxon-name-part> <tp:taxon-name-part taxon-name-part-type="species" reg="wanghaotingi">wanghaotingi</tp:taxon-name-part></tp:taxon-name></italic>, adult male, <named-content xmlns:xlink="http://www.w3.org/1999/xlink" content-type="dwc:institutional_code" xlink:type="simple">CIB</named-content> MLML20170801 from Mengla, Yunnan, China <bold>F</bold><italic><tp:taxon-name><tp:taxon-name-part taxon-name-part-type="genus" reg="Bungarus">B.</tp:taxon-name-part> <tp:taxon-name-part taxon-name-part-type="species" reg="wanghaotingi">wanghaotingi</tp:taxon-name-part></tp:taxon-name></italic>, unknown sex juvenile <named-content xmlns:xlink="http://www.w3.org/1999/xlink" content-type="dwc:institutional_code" xlink:type="simple">CIB</named-content> JCR36 from Jiangcheng, Yunnan, China <bold>G</bold><italic><tp:taxon-name><tp:taxon-name-part taxon-name-part-type="genus" reg="Bungarus">B.</tp:taxon-name-part> <tp:taxon-name-part taxon-name-part-type="species" reg="suzhenae">suzhenae</tp:taxon-name-part></tp:taxon-name></italic> sp. nov. adult male, <named-content xmlns:xlink="http://www.w3.org/1999/xlink" content-type="dwc:institutional_code" xlink:type="simple">CIB</named-content> 116089 from Yingjiang, Yunnan, China <bold>H</bold><italic><tp:taxon-name><tp:taxon-name-part taxon-name-part-type="genus" reg="Bungarus">B.</tp:taxon-name-part> <tp:taxon-name-part taxon-name-part-type="species" reg="suzhenae">suzhenae</tp:taxon-name-part></tp:taxon-name></italic> sp. nov. subadult male, <named-content xmlns:xlink="http://www.w3.org/1999/xlink" content-type="dwc:institutional_code" xlink:type="simple">CIB</named-content> 116088 from Yingjiang, Yunnan, China.</p></caption><graphic xmlns:xlink="http://www.w3.org/1999/xlink" xlink:href="zookeys-1025-035-g007.jpg" position="float" orientation="portrait" xlink:type="simple" id="oo_521375.jpg"><uri content-type="original_file" xlink:type="simple">https://binary.pensoft.net/fig/521375</uri></graphic></fig><p>The hemipenes of <italic><tp:taxon-name><tp:taxon-name-part taxon-name-part-type="genus" reg="Bungarus">B.</tp:taxon-name-part> <tp:taxon-name-part taxon-name-part-type="species" reg="candidus">candidus</tp:taxon-name-part></tp:taxon-name></italic> is described based on photos of a male (Fig. <xref ref-type="fig" rid="F9">9D–F</xref>, collecting No. RH06153, total length 120 cm) from Phong Nha-Ke Bang National Park Administration, Quang Binh Province, Vietnam, by Ralf Hendrix. This specimen was tentatively identified as <italic><tp:taxon-name><tp:taxon-name-part taxon-name-part-type="genus" reg="Bungarus">B.</tp:taxon-name-part> <tp:taxon-name-part taxon-name-part-type="species" reg="candidus">candidus</tp:taxon-name-part></tp:taxon-name></italic> by the presence of (1, 2, 4–8) characters in the former morphological description. The hemipenis was partially everted, with large spines present on the medial portion of the organ at the position of the first subcaudal scale; smaller spinous calyces present near the base and another spinous zone present posterior from the row of larger spines. Spinous calyces along organ all elongated, robust at bases and gradually tapering to a tip without distinct bordering. Tips of spines strongly keratinized, semitransparent when fresh, bent towards the base of hemipenes. Sulcus not shown in the photos.</p><p>Distribution. This species is known from following localities based on specimens examined and/or DNA sequences data: Java and Sumatra Island, Indonesia; Peninsular Malaysia; Cambodia; Central and Southern Vietnam.</p></tp:treatment-sec><tp:treatment-sec><!--Section generated to contain objects referenced in tp:taxon-treatment.--><fig id="F4" position="float" orientation="portrait"><object-id xmlns:xlink="http://www.w3.org/1999/xlink" content-type="doi" xlink:type="simple">10.3897/zookeys.1025.62305.figure4</object-id><object-id xmlns:xlink="http://www.w3.org/1999/xlink" content-type="arpha" xlink:type="simple">F20A595D-F4CF-51C1-98F8-E45815FFD493</object-id><label>Figure 4.</label><caption><p>Dorsal (left) and ventral (right) view of adults of the <italic><tp:taxon-name><tp:taxon-name-part taxon-name-part-type="genus" reg="Bungarus">Bungarus</tp:taxon-name-part> <tp:taxon-name-part taxon-name-part-type="species" reg="candidus">candidus</tp:taxon-name-part></tp:taxon-name></italic>/<italic><tp:taxon-name><tp:taxon-name-part taxon-name-part-type="genus" reg="Bungarus"/><tp:taxon-name-part taxon-name-part-type="species" reg="multicinctus">multicinctus</tp:taxon-name-part></tp:taxon-name></italic>/<italic><tp:taxon-name><tp:taxon-name-part taxon-name-part-type="genus" reg="Bungarus"/><tp:taxon-name-part taxon-name-part-type="species" reg="wanghaotingi">wanghaotingi</tp:taxon-name-part></tp:taxon-name></italic> complex <bold>A, B</bold><italic><tp:taxon-name><tp:taxon-name-part taxon-name-part-type="genus" reg="Bungarus">Bungarus</tp:taxon-name-part> <tp:taxon-name-part taxon-name-part-type="species" reg="multicinctus">multicinctus</tp:taxon-name-part></tp:taxon-name></italic>, adult male, <named-content xmlns:xlink="http://www.w3.org/1999/xlink" content-type="dwc:institutional_code" xlink:type="simple">CIB</named-content> DL2019051701 from Lishui, Zhejiang, China <bold>C, D</bold><italic><tp:taxon-name><tp:taxon-name-part taxon-name-part-type="genus" reg="Bungarus">B.</tp:taxon-name-part> <tp:taxon-name-part taxon-name-part-type="species" reg="candidus">candidus</tp:taxon-name-part></tp:taxon-name></italic>, female, <named-content xmlns:xlink="http://www.w3.org/1999/xlink" content-type="dwc:institutional_code" xlink:type="simple">NMW</named-content> 9486:1 from Pelambang, Java <bold>E, F</bold><italic><tp:taxon-name><tp:taxon-name-part taxon-name-part-type="genus" reg="Bungarus">B.</tp:taxon-name-part> <tp:taxon-name-part taxon-name-part-type="species" reg="wanghaotingi">wanghaotingi</tp:taxon-name-part></tp:taxon-name></italic>, male, <named-content xmlns:xlink="http://www.w3.org/1999/xlink" content-type="dwc:institutional_code" xlink:type="simple">CIB</named-content> MLML20170801 from Mengla, Yunnan, China. Scale bars: 20 mm.</p></caption><graphic xmlns:xlink="http://www.w3.org/1999/xlink" xlink:href="zookeys-1025-035-g004.jpg" position="float" orientation="portrait" xlink:type="simple" id="oo_521372.jpg"><uri content-type="original_file" xlink:type="simple">https://binary.pensoft.net/fig/521372</uri></graphic></fig><fig id="F5" position="float" orientation="portrait"><object-id xmlns:xlink="http://www.w3.org/1999/xlink" content-type="doi" xlink:type="simple">10.3897/zookeys.1025.62305.figure5</object-id><object-id xmlns:xlink="http://www.w3.org/1999/xlink" content-type="arpha" xlink:type="simple">88591F69-0455-5126-BDA9-3EB86BDBA638</object-id><label>Figure 5.</label><caption><p>Dorsal (left) and ventral (right) view of juveniles of the <italic><tp:taxon-name><tp:taxon-name-part taxon-name-part-type="genus" reg="Bungarus">Bungarus</tp:taxon-name-part> <tp:taxon-name-part taxon-name-part-type="species" reg="candidus">candidus</tp:taxon-name-part></tp:taxon-name></italic>/<italic><tp:taxon-name><tp:taxon-name-part taxon-name-part-type="genus" reg="Bungarus"/><tp:taxon-name-part taxon-name-part-type="species" reg="multicinctus">multicinctus</tp:taxon-name-part></tp:taxon-name></italic>/<italic><tp:taxon-name><tp:taxon-name-part taxon-name-part-type="genus" reg="Bungarus"/><tp:taxon-name-part taxon-name-part-type="species" reg="wanghaotingi">wanghaotingi</tp:taxon-name-part></tp:taxon-name></italic> complex <bold>A, B</bold><italic><tp:taxon-name><tp:taxon-name-part taxon-name-part-type="genus" reg="Bungarus">B.</tp:taxon-name-part> <tp:taxon-name-part taxon-name-part-type="species" reg="multicinctus">multicinctus</tp:taxon-name-part></tp:taxon-name></italic>, female, <named-content xmlns:xlink="http://www.w3.org/1999/xlink" content-type="dwc:institutional_code" xlink:type="simple">CIB</named-content> DL18090209 from Fujian, China <bold>C, D</bold><italic><tp:taxon-name><tp:taxon-name-part taxon-name-part-type="genus" reg="Bungarus">B.</tp:taxon-name-part> <tp:taxon-name-part taxon-name-part-type="species" reg="candidus">candidus</tp:taxon-name-part></tp:taxon-name></italic>, female, <named-content xmlns:xlink="http://www.w3.org/1999/xlink" content-type="dwc:institutional_code" xlink:type="simple">NMW</named-content> 27730:4 from Tasikmalaya, Java <bold>E, F</bold><italic><tp:taxon-name><tp:taxon-name-part taxon-name-part-type="genus" reg="Bungarus">B.</tp:taxon-name-part> <tp:taxon-name-part taxon-name-part-type="species" reg="wanghaotingi">wanghaotingi</tp:taxon-name-part></tp:taxon-name></italic>, unknown sex, <named-content xmlns:xlink="http://www.w3.org/1999/xlink" content-type="dwc:institutional_code" xlink:type="simple">CIB</named-content> JCR36 from Jiangcheng, Yunnan, China. Scale bars: 20 mm.</p></caption><graphic xmlns:xlink="http://www.w3.org/1999/xlink" xlink:href="zookeys-1025-035-g005.jpg" position="float" orientation="portrait" xlink:type="simple" id="oo_521373.jpg"><uri content-type="original_file" xlink:type="simple">https://binary.pensoft.net/fig/521373</uri></graphic></fig><fig id="F6" position="float" orientation="portrait"><object-id xmlns:xlink="http://www.w3.org/1999/xlink" content-type="doi" xlink:type="simple">10.3897/zookeys.1025.62305.figure6</object-id><object-id xmlns:xlink="http://www.w3.org/1999/xlink" content-type="arpha" xlink:type="simple">30864D73-CECD-5B74-A231-44541879E280</object-id><label>Figure 6.</label><caption><p>Dorsolateral head view of adults (left) and juveniles (right) of the <italic><tp:taxon-name><tp:taxon-name-part taxon-name-part-type="genus" reg="Bungarus">Bungarus</tp:taxon-name-part> <tp:taxon-name-part taxon-name-part-type="species" reg="candidus">candidus</tp:taxon-name-part></tp:taxon-name></italic>/<italic><tp:taxon-name><tp:taxon-name-part taxon-name-part-type="genus" reg="Bungarus"/><tp:taxon-name-part taxon-name-part-type="species" reg="multicinctus">multicinctus</tp:taxon-name-part></tp:taxon-name></italic>/<italic><tp:taxon-name><tp:taxon-name-part taxon-name-part-type="genus" reg="Bungarus"/><tp:taxon-name-part taxon-name-part-type="species" reg="wanghaotingi">wanghaotingi</tp:taxon-name-part></tp:taxon-name></italic> complex and <italic><tp:taxon-name><tp:taxon-name-part taxon-name-part-type="genus" reg="Bungarus">B.</tp:taxon-name-part> <tp:taxon-name-part taxon-name-part-type="species" reg="suzhenae">suzhenae</tp:taxon-name-part></tp:taxon-name></italic> sp. nov. <bold>A</bold><italic><tp:taxon-name><tp:taxon-name-part taxon-name-part-type="genus" reg="Bungarus">B.</tp:taxon-name-part> <tp:taxon-name-part taxon-name-part-type="species" reg="multicinctus">multicinctus</tp:taxon-name-part></tp:taxon-name></italic>, adult male, <named-content xmlns:xlink="http://www.w3.org/1999/xlink" content-type="dwc:institutional_code" xlink:type="simple">CIB</named-content> DL2019051701 from Lishui, Zhejiang, China <bold>B</bold><italic><tp:taxon-name><tp:taxon-name-part taxon-name-part-type="genus" reg="Bungarus">B.</tp:taxon-name-part> <tp:taxon-name-part taxon-name-part-type="species" reg="multicinctus">multicinctus</tp:taxon-name-part></tp:taxon-name></italic>, juvenile female, <named-content xmlns:xlink="http://www.w3.org/1999/xlink" content-type="dwc:institutional_code" xlink:type="simple">CIB</named-content> DL18090209 from Fujian, China <bold>C</bold><italic><tp:taxon-name><tp:taxon-name-part taxon-name-part-type="genus" reg="Bungarus">B.</tp:taxon-name-part> <tp:taxon-name-part taxon-name-part-type="species" reg="candidus">candidus</tp:taxon-name-part></tp:taxon-name></italic>, adult female, <named-content xmlns:xlink="http://www.w3.org/1999/xlink" content-type="dwc:institutional_code" xlink:type="simple">NMW</named-content> 9486:1 from Pelambang, Java <bold>D</bold><italic><tp:taxon-name><tp:taxon-name-part taxon-name-part-type="genus" reg="Bungarus">B.</tp:taxon-name-part> <tp:taxon-name-part taxon-name-part-type="species" reg="candidus">candidus</tp:taxon-name-part></tp:taxon-name></italic>, juvenile female, <named-content xmlns:xlink="http://www.w3.org/1999/xlink" content-type="dwc:institutional_code" xlink:type="simple">NMW</named-content> 27730:4 from Tasikmalaya, Java <bold>E</bold><italic><tp:taxon-name><tp:taxon-name-part taxon-name-part-type="genus" reg="Bungarus">B.</tp:taxon-name-part> <tp:taxon-name-part taxon-name-part-type="species" reg="wanghaotingi">wanghaotingi</tp:taxon-name-part></tp:taxon-name></italic>, adult male, <named-content xmlns:xlink="http://www.w3.org/1999/xlink" content-type="dwc:institutional_code" xlink:type="simple">CIB</named-content> MLML20170801 from Jiangcheng, Yunnan, China <bold>F</bold><italic><tp:taxon-name><tp:taxon-name-part taxon-name-part-type="genus" reg="Bungarus">B.</tp:taxon-name-part> <tp:taxon-name-part taxon-name-part-type="species" reg="wanghaotingi">wanghaotingi</tp:taxon-name-part></tp:taxon-name></italic>, unknown sex juvenile, <named-content xmlns:xlink="http://www.w3.org/1999/xlink" content-type="dwc:institutional_code" xlink:type="simple">CIB</named-content> JCR36 from Jiangcheng, Yunnan, China <bold>G</bold><italic><tp:taxon-name><tp:taxon-name-part taxon-name-part-type="genus" reg="Bungarus">B.</tp:taxon-name-part> <tp:taxon-name-part taxon-name-part-type="species" reg="suzhenae">suzhenae</tp:taxon-name-part></tp:taxon-name></italic> sp. nov. adult female, <named-content xmlns:xlink="http://www.w3.org/1999/xlink" content-type="dwc:institutional_code" xlink:type="simple">CIB</named-content> 116090 <bold>H</bold><italic><tp:taxon-name><tp:taxon-name-part taxon-name-part-type="genus" reg="Bungarus">B.</tp:taxon-name-part> <tp:taxon-name-part taxon-name-part-type="species" reg="suzhenae">suzhenae</tp:taxon-name-part></tp:taxon-name></italic> sp. nov. subadult male, <named-content xmlns:xlink="http://www.w3.org/1999/xlink" content-type="dwc:institutional_code" xlink:type="simple">CIB</named-content> 116088.</p></caption><graphic xmlns:xlink="http://www.w3.org/1999/xlink" xlink:href="zookeys-1025-035-g006.jpg" position="float" orientation="portrait" xlink:type="simple" id="oo_521374.jpg"><uri content-type="original_file" xlink:type="simple">https://binary.pensoft.net/fig/521374</uri></graphic></fig><fig id="F9" position="float" orientation="portrait"><object-id xmlns:xlink="http://www.w3.org/1999/xlink" content-type="doi" xlink:type="simple">10.3897/zookeys.1025.62305.figure9</object-id><object-id xmlns:xlink="http://www.w3.org/1999/xlink" content-type="arpha" xlink:type="simple">AF808BB8-1BE0-509C-8958-4429574A82B8</object-id><label>Figure 9.</label><caption><p>Hemipenial morphology of the <italic><tp:taxon-name><tp:taxon-name-part taxon-name-part-type="genus" reg="Bungarus">Bungarus</tp:taxon-name-part> <tp:taxon-name-part taxon-name-part-type="species" reg="candidus">candidus</tp:taxon-name-part></tp:taxon-name></italic>/<italic><tp:taxon-name><tp:taxon-name-part taxon-name-part-type="genus" reg="Bungarus"/><tp:taxon-name-part taxon-name-part-type="species" reg="multicinctus">multicinctus</tp:taxon-name-part></tp:taxon-name></italic>/<italic><tp:taxon-name><tp:taxon-name-part taxon-name-part-type="genus" reg="Bungarus"/><tp:taxon-name-part taxon-name-part-type="species" reg="wanghaotingi">wanghaotingi</tp:taxon-name-part></tp:taxon-name></italic> complex and <italic><tp:taxon-name><tp:taxon-name-part taxon-name-part-type="genus" reg="Bungarus">B.</tp:taxon-name-part> <tp:taxon-name-part taxon-name-part-type="species" reg="suzhenae">suzhenae</tp:taxon-name-part></tp:taxon-name></italic> sp. nov. Sulcate view (left), asulcate view (middle), spines (right) <bold>A–C</bold><italic><tp:taxon-name><tp:taxon-name-part taxon-name-part-type="genus" reg="Bungarus">B.</tp:taxon-name-part> <tp:taxon-name-part taxon-name-part-type="species" reg="multicinctus">multicinctus</tp:taxon-name-part></tp:taxon-name></italic>, <named-content xmlns:xlink="http://www.w3.org/1999/xlink" content-type="dwc:institutional_code" xlink:type="simple">CIB</named-content> DL2019051701 from Lishui, Zhejiang, China, body length 993 mm <bold>D–F</bold><italic><tp:taxon-name><tp:taxon-name-part taxon-name-part-type="genus" reg="Bungarus">B.</tp:taxon-name-part> <tp:taxon-name-part taxon-name-part-type="species" reg="candidus">candidus</tp:taxon-name-part></tp:taxon-name></italic>, RH06153 from Quang Binh Province, Vietnam, body length 1200 mm <bold>G–I</bold><italic><tp:taxon-name><tp:taxon-name-part taxon-name-part-type="genus" reg="Bungarus">B.</tp:taxon-name-part> <tp:taxon-name-part taxon-name-part-type="species" reg="wanghaotingi">wanghaotingi</tp:taxon-name-part></tp:taxon-name></italic>, <named-content xmlns:xlink="http://www.w3.org/1999/xlink" content-type="dwc:institutional_code" xlink:type="simple">CIB</named-content> MLML20170801 from Mengla, Yunnan, China, body length 1170 mm <bold>J–L</bold><italic><tp:taxon-name><tp:taxon-name-part taxon-name-part-type="genus" reg="Bungarus">B.</tp:taxon-name-part> <tp:taxon-name-part taxon-name-part-type="species" reg="suzhenae">suzhenae</tp:taxon-name-part></tp:taxon-name></italic> sp. nov., <named-content xmlns:xlink="http://www.w3.org/1999/xlink" content-type="dwc:institutional_code" xlink:type="simple">CIB</named-content> 116089 from Yingjiang, Yunnan, China, body length 1140 mm.</p></caption><graphic xmlns:xlink="http://www.w3.org/1999/xlink" xlink:href="zookeys-1025-035-g009.jpg" position="float" orientation="portrait" xlink:type="simple" id="oo_521377.jpg"><uri content-type="original_file" xlink:type="simple">https://binary.pensoft.net/fig/521377</uri></graphic></fig><app id="app1"><title>Appendix 1</title><p>Specimens examined for measurements and morphology; localities as originally stated</p><p><bold><italic><tp:taxon-name><tp:taxon-name-part taxon-name-part-type="genus" reg="Bungarus">B.</tp:taxon-name-part> <tp:taxon-name-part taxon-name-part-type="species" reg="caeruleus">caeruleus</tp:taxon-name-part></tp:taxon-name></italic>.</bold> (9 specimens). “Indes Orientalis” <abbrev xmlns:xlink="http://www.w3.org/1999/xlink" content-type="institution" xlink:title="Muséum National d’Histoire Naturelle, Paris, France" id="ABBRID0EULDK" xlink:type="simple">MNHN</abbrev> 7688. “Bengale” <abbrev xmlns:xlink="http://www.w3.org/1999/xlink" content-type="institution" xlink:title="Muséum National d’Histoire Naturelle, Paris, France" id="ABBRID0EZLDK" xlink:type="simple">MNHN</abbrev> 3952, <abbrev xmlns:xlink="http://www.w3.org/1999/xlink" content-type="institution" xlink:title="Muséum National d’Histoire Naturelle, Paris, France" id="ABBRID0E5LDK" xlink:type="simple">MNHN</abbrev> 7687. “Malabar” <abbrev xmlns:xlink="http://www.w3.org/1999/xlink" content-type="institution" xlink:title="Muséum National d’Histoire Naturelle, Paris, France" id="ABBRID0EDMDK" xlink:type="simple">MNHN</abbrev> 7687. “Pondicheri” <abbrev xmlns:xlink="http://www.w3.org/1999/xlink" content-type="institution" xlink:title="Muséum National d’Histoire Naturelle, Paris, France" id="ABBRID0EIMDK" xlink:type="simple">MNHN</abbrev> 7686. “Pakistan occ” <abbrev xmlns:xlink="http://www.w3.org/1999/xlink" content-type="institution" xlink:title="Muséum National d’Histoire Naturelle, Paris, France" id="ABBRID0ENMDK" xlink:type="simple">MNHN</abbrev> 1962.239, <abbrev xmlns:xlink="http://www.w3.org/1999/xlink" content-type="institution" xlink:title="Muséum National d’Histoire Naturelle, Paris, France" id="ABBRID0ESMDK" xlink:type="simple">MNHN</abbrev> 1962.236, <abbrev xmlns:xlink="http://www.w3.org/1999/xlink" content-type="institution" xlink:title="Muséum National d’Histoire Naturelle, Paris, France" id="ABBRID0EXMDK" xlink:type="simple">MNHN</abbrev> 1962.238, <abbrev xmlns:xlink="http://www.w3.org/1999/xlink" content-type="institution" xlink:title="Muséum National d’Histoire Naturelle, Paris, France" id="ABBRID0E3MDK" xlink:type="simple">MNHN</abbrev> 1962.237. “Birma” MNHN1893-413.</p><p><bold><italic><tp:taxon-name><tp:taxon-name-part taxon-name-part-type="genus" reg="Bungarus">B.</tp:taxon-name-part> <tp:taxon-name-part taxon-name-part-type="species" reg="ceylonicus">ceylonicus</tp:taxon-name-part></tp:taxon-name></italic>.</bold> (1 specimens). “Sri Lanka” <abbrev xmlns:xlink="http://www.w3.org/1999/xlink" content-type="institution" xlink:title="Muséum National d’Histoire Naturelle, Paris, France" id="ABBRID0ERNDK" xlink:type="simple">MNHN</abbrev> 4259 (1872-32).</p><p><bold><italic><tp:taxon-name><tp:taxon-name-part taxon-name-part-type="genus" reg="Bungarus">B.</tp:taxon-name-part> <tp:taxon-name-part taxon-name-part-type="species" reg="fasciatus">fasciatus</tp:taxon-name-part></tp:taxon-name></italic>.</bold> (1 specimens). “Bengkalis, Siak, Indonesia” <abbrev xmlns:xlink="http://www.w3.org/1999/xlink" content-type="institution" xlink:title="Rijksmuseum van Natuurlijke Historie, Leiden, the Netherlands" id="ABBRID0EGODK" xlink:type="simple">RMNH</abbrev> 1667.</p><p><bold><italic><tp:taxon-name><tp:taxon-name-part taxon-name-part-type="genus" reg="Bungarus">B.</tp:taxon-name-part> <tp:taxon-name-part taxon-name-part-type="species" reg="candidus">candidus</tp:taxon-name-part></tp:taxon-name></italic>.</bold> (20 specimens). “Palembang, Sumatra, Indonesia” <abbrev xmlns:xlink="http://www.w3.org/1999/xlink" content-type="institution" xlink:title="Rijksmuseum van Natuurlijke Historie, Leiden, the Netherlands" id="ABBRID0E2ODK" xlink:type="simple">RMNH</abbrev> 11416. “Java, Indonesia” <named-content xmlns:xlink="http://www.w3.org/1999/xlink" content-type="dwc:institutional_code" xlink:type="simple">NMW</named-content> 27730:2, <named-content xmlns:xlink="http://www.w3.org/1999/xlink" content-type="dwc:institutional_code" xlink:type="simple">NMW</named-content> 27730:7, <named-content xmlns:xlink="http://www.w3.org/1999/xlink" content-type="dwc:institutional_code" xlink:type="simple">NMW</named-content> 27730:3, <named-content xmlns:xlink="http://www.w3.org/1999/xlink" content-type="dwc:institutional_code" xlink:type="simple">NMW</named-content> 27730:4; <named-content xmlns:xlink="http://www.w3.org/1999/xlink" content-type="dwc:institutional_code" xlink:type="simple">NMW</named-content> 27740:5, <named-content xmlns:xlink="http://www.w3.org/1999/xlink" content-type="dwc:institutional_code" xlink:type="simple">NMW</named-content> 27740:4, <named-content xmlns:xlink="http://www.w3.org/1999/xlink" content-type="dwc:institutional_code" xlink:type="simple">NMW</named-content> 9486:4, <named-content xmlns:xlink="http://www.w3.org/1999/xlink" content-type="dwc:institutional_code" xlink:type="simple">NMW</named-content> 9486:3, <named-content xmlns:xlink="http://www.w3.org/1999/xlink" content-type="dwc:institutional_code" xlink:type="simple">NMW</named-content> 27730:5, <named-content xmlns:xlink="http://www.w3.org/1999/xlink" content-type="dwc:institutional_code" xlink:type="simple">NMW</named-content> 27730:1, <named-content xmlns:xlink="http://www.w3.org/1999/xlink" content-type="dwc:institutional_code" xlink:type="simple">NMW</named-content> 9486:1, <named-content xmlns:xlink="http://www.w3.org/1999/xlink" content-type="dwc:institutional_code" xlink:type="simple">NMW</named-content> 9486:6, <named-content xmlns:xlink="http://www.w3.org/1999/xlink" content-type="dwc:institutional_code" xlink:type="simple">NMW</named-content> 9486:5, <named-content xmlns:xlink="http://www.w3.org/1999/xlink" content-type="dwc:institutional_code" xlink:type="simple">NMW</named-content> 9486:2, <named-content xmlns:xlink="http://www.w3.org/1999/xlink" content-type="dwc:institutional_code" xlink:type="simple">NMW</named-content> 27711:1, <named-content xmlns:xlink="http://www.w3.org/1999/xlink" content-type="dwc:institutional_code" xlink:type="simple">NMW</named-content> 27711:2, <named-content xmlns:xlink="http://www.w3.org/1999/xlink" content-type="dwc:institutional_code" xlink:type="simple">NMW</named-content> 27711:3. “Johor, Malaysia” <abbrev xmlns:xlink="http://www.w3.org/1999/xlink" content-type="institution" xlink:title="Shenyang Normal University" id="ABBRID0EITDK" xlink:type="simple">SYNU</abbrev> R180411. “Quang Binh, Vietnam” RH06153.</p><p><bold><italic><tp:taxon-name><tp:taxon-name-part taxon-name-part-type="genus" reg="Bungarus">B.</tp:taxon-name-part> <tp:taxon-name-part taxon-name-part-type="species" reg="multicinctus">multicinctus</tp:taxon-name-part></tp:taxon-name></italic>.</bold> China: (24 specimens). “Anhui, China” <named-content xmlns:xlink="http://www.w3.org/1999/xlink" content-type="dwc:institutional_code" xlink:type="simple">CIB</named-content> 12209; “Chongqing, China” <named-content xmlns:xlink="http://www.w3.org/1999/xlink" content-type="dwc:institutional_code" xlink:type="simple">CIB</named-content> 12215. “Fujian, China” <named-content xmlns:xlink="http://www.w3.org/1999/xlink" content-type="dwc:institutional_code" xlink:type="simple">CIB</named-content> 12212, <named-content xmlns:xlink="http://www.w3.org/1999/xlink" content-type="dwc:institutional_code" xlink:type="simple">CIB</named-content> 12204, <named-content xmlns:xlink="http://www.w3.org/1999/xlink" content-type="dwc:institutional_code" xlink:type="simple">CIB</named-content> 12203, <named-content xmlns:xlink="http://www.w3.org/1999/xlink" content-type="dwc:institutional_code" xlink:type="simple">CIB</named-content> 12207, <named-content xmlns:xlink="http://www.w3.org/1999/xlink" content-type="dwc:institutional_code" xlink:type="simple">CIB</named-content> 12206, <named-content xmlns:xlink="http://www.w3.org/1999/xlink" content-type="dwc:institutional_code" xlink:type="simple">CIB</named-content> 12205, <named-content xmlns:xlink="http://www.w3.org/1999/xlink" content-type="dwc:institutional_code" xlink:type="simple">CIB</named-content> DL18090209, <named-content xmlns:xlink="http://www.w3.org/1999/xlink" content-type="dwc:institutional_code" xlink:type="simple">CIB</named-content> DL18090210; “Guangdong, China” <named-content xmlns:xlink="http://www.w3.org/1999/xlink" content-type="dwc:institutional_code" xlink:type="simple">CIB</named-content> 12191, <named-content xmlns:xlink="http://www.w3.org/1999/xlink" content-type="dwc:institutional_code" xlink:type="simple">CIB</named-content> 12194; “Guangxi, China” <named-content xmlns:xlink="http://www.w3.org/1999/xlink" content-type="dwc:institutional_code" xlink:type="simple">CIB</named-content> 12192, <named-content xmlns:xlink="http://www.w3.org/1999/xlink" content-type="dwc:institutional_code" xlink:type="simple">CIB</named-content> 93924, <named-content xmlns:xlink="http://www.w3.org/1999/xlink" content-type="dwc:institutional_code" xlink:type="simple">CIB</named-content> 93923, <named-content xmlns:xlink="http://www.w3.org/1999/xlink" content-type="dwc:institutional_code" xlink:type="simple">CIB</named-content> 104228; “Zhejiang, China” <named-content xmlns:xlink="http://www.w3.org/1999/xlink" content-type="dwc:institutional_code" xlink:type="simple">CIB</named-content> 12208; “Jiangxi, China” <named-content xmlns:xlink="http://www.w3.org/1999/xlink" content-type="dwc:institutional_code" xlink:type="simple">CIB</named-content> 12210, <named-content xmlns:xlink="http://www.w3.org/1999/xlink" content-type="dwc:institutional_code" xlink:type="simple">CIB</named-content> 12211; “Hainan, China” <named-content xmlns:xlink="http://www.w3.org/1999/xlink" content-type="dwc:institutional_code" xlink:type="simple">CIB</named-content> 12197, <abbrev xmlns:xlink="http://www.w3.org/1999/xlink" content-type="institution" xlink:title="Shenyang Normal University" id="ABBRID0E4YDK" xlink:type="simple">SYNU</abbrev> R180305; “Guizhou, China” <named-content xmlns:xlink="http://www.w3.org/1999/xlink" content-type="dwc:institutional_code" xlink:type="simple">CIB</named-content> 83793; “Hunan, China” <named-content xmlns:xlink="http://www.w3.org/1999/xlink" content-type="dwc:institutional_code" xlink:type="simple">CIB</named-content> 12213, <named-content xmlns:xlink="http://www.w3.org/1999/xlink" content-type="dwc:institutional_code" xlink:type="simple">CIB</named-content> 12214.</p><p><bold><italic><tp:taxon-name><tp:taxon-name-part taxon-name-part-type="genus" reg="Bungarus">B.</tp:taxon-name-part> <tp:taxon-name-part taxon-name-part-type="species" reg="wanghaotingi">wanghaotingi</tp:taxon-name-part></tp:taxon-name></italic>.</bold> China: (16 specimens). “Guangxi, China” <named-content xmlns:xlink="http://www.w3.org/1999/xlink" content-type="dwc:institutional_code" xlink:type="simple">CIB</named-content> FCDZ20170806, <named-content xmlns:xlink="http://www.w3.org/1999/xlink" content-type="dwc:institutional_code" xlink:type="simple">CIB</named-content> 104227. “Yunnan, China” <named-content xmlns:xlink="http://www.w3.org/1999/xlink" content-type="dwc:institutional_code" xlink:type="simple">CIB</named-content> 12216, <named-content xmlns:xlink="http://www.w3.org/1999/xlink" content-type="dwc:institutional_code" xlink:type="simple">CIB</named-content> 12201, <named-content xmlns:xlink="http://www.w3.org/1999/xlink" content-type="dwc:institutional_code" xlink:type="simple">CIB</named-content> ML20170801, <named-content xmlns:xlink="http://www.w3.org/1999/xlink" content-type="dwc:institutional_code" xlink:type="simple">CIB</named-content> MLMY20170801, <named-content xmlns:xlink="http://www.w3.org/1999/xlink" content-type="dwc:institutional_code" xlink:type="simple">CIB</named-content> JCR36, <named-content xmlns:xlink="http://www.w3.org/1999/xlink" content-type="dwc:institutional_code" xlink:type="simple">CIB</named-content> JCR36-2, <named-content xmlns:xlink="http://www.w3.org/1999/xlink" content-type="dwc:institutional_code" xlink:type="simple">CIB</named-content> DL2019051401, <named-content xmlns:xlink="http://www.w3.org/1999/xlink" content-type="dwc:institutional_code" xlink:type="simple">CIB</named-content> DL20190525, <named-content xmlns:xlink="http://www.w3.org/1999/xlink" content-type="dwc:institutional_code" xlink:type="simple">CIB</named-content> DL2019070301, <named-content xmlns:xlink="http://www.w3.org/1999/xlink" content-type="dwc:institutional_code" xlink:type="simple">CIB</named-content> DL20190522, <named-content xmlns:xlink="http://www.w3.org/1999/xlink" content-type="dwc:institutional_code" xlink:type="simple">CIB</named-content> JCR2019062003, <named-content xmlns:xlink="http://www.w3.org/1999/xlink" content-type="dwc:institutional_code" xlink:type="simple">CIB</named-content> JCR2019062311, <named-content xmlns:xlink="http://www.w3.org/1999/xlink" content-type="dwc:institutional_code" xlink:type="simple">CIB</named-content> JCR2019061703, <named-content xmlns:xlink="http://www.w3.org/1999/xlink" content-type="dwc:institutional_code" xlink:type="simple">CIB</named-content> JCR2019061807.</p><p><bold><italic><tp:taxon-name><tp:taxon-name-part taxon-name-part-type="genus" reg="Bungarus">B.</tp:taxon-name-part> <tp:taxon-name-part taxon-name-part-type="species" reg="suzhenae">suzhenae</tp:taxon-name-part></tp:taxon-name></italic> sp. nov. China</bold>. (4 specimens). “Yingjiang, Yunnan, China” <named-content xmlns:xlink="http://www.w3.org/1999/xlink" content-type="dwc:institutional_code" xlink:type="simple">CIB</named-content> 116088–<named-content xmlns:xlink="http://www.w3.org/1999/xlink" content-type="dwc:institutional_code" xlink:type="simple">CIB</named-content> 116091.</p><p>Specimens checked hemipenes:</p><p><bold><italic><tp:taxon-name><tp:taxon-name-part taxon-name-part-type="genus" reg="Bungarus">B.</tp:taxon-name-part> <tp:taxon-name-part taxon-name-part-type="species" reg="multicinctus">multicinctus</tp:taxon-name-part></tp:taxon-name></italic>.</bold> “Guangdong, China” <named-content xmlns:xlink="http://www.w3.org/1999/xlink" content-type="dwc:institutional_code" xlink:type="simple">CIB</named-content> 12191. “Shangyou, Jiangxi, China” <named-content xmlns:xlink="http://www.w3.org/1999/xlink" content-type="dwc:institutional_code" xlink:type="simple">CIB</named-content> 12211. “Nanning, Guangxi, China” <named-content xmlns:xlink="http://www.w3.org/1999/xlink" content-type="dwc:institutional_code" xlink:type="simple">CIB</named-content> 104228. “Lishui, Zhejiang, China” <named-content xmlns:xlink="http://www.w3.org/1999/xlink" content-type="dwc:institutional_code" xlink:type="simple">CIB</named-content> DL2019051701.</p><p><bold><italic><tp:taxon-name><tp:taxon-name-part taxon-name-part-type="genus" reg="Bungarus">B.</tp:taxon-name-part> <tp:taxon-name-part taxon-name-part-type="species" reg="wanghaotingi">wanghaotingi</tp:taxon-name-part></tp:taxon-name></italic>. China.</bold> “Luodian, Guizhou, China” <named-content xmlns:xlink="http://www.w3.org/1999/xlink" content-type="dwc:institutional_code" xlink:type="simple">CIB</named-content> 83793. “Beiliu, Guangxi, China” <named-content xmlns:xlink="http://www.w3.org/1999/xlink" content-type="dwc:institutional_code" xlink:type="simple">CIB</named-content> 104227. “Mengla, Yunnan, China” <named-content xmlns:xlink="http://www.w3.org/1999/xlink" content-type="dwc:institutional_code" xlink:type="simple">CIB</named-content> MLML20170801.</p><p><bold><italic><tp:taxon-name><tp:taxon-name-part taxon-name-part-type="genus" reg="Bungarus">B.</tp:taxon-name-part> <tp:taxon-name-part taxon-name-part-type="species" reg="suzhenae">suzhenae</tp:taxon-name-part></tp:taxon-name></italic> sp. nov.</bold> “Yingjiang, Yunnan, China” <named-content xmlns:xlink="http://www.w3.org/1999/xlink" content-type="dwc:institutional_code" xlink:type="simple">CIB</named-content> 116089.</p><p><bold><italic><tp:taxon-name><tp:taxon-name-part taxon-name-part-type="genus" reg="Bungarus">B.</tp:taxon-name-part> <tp:taxon-name-part taxon-name-part-type="species" reg="candidus">candidus</tp:taxon-name-part></tp:taxon-name></italic></bold> “Phong Nha-Ke Bang National Park Administration, Quang Binh Province, Vietnam” RH06153.</p></app><table-wrap id="T3" position="float" orientation="portrait"><label>Table 3.</label><caption><p>Teeth count of some members of subfamily <tp:taxon-name><tp:taxon-name-part taxon-name-part-type="family">Elapidae</tp:taxon-name-part></tp:taxon-name> in this study.</p></caption><table id="TID0EHGCI" rules="all"><tbody><tr><th rowspan="1" colspan="1">Species</th><th rowspan="1" colspan="1">Maxilla</th><th rowspan="1" colspan="1">Palatine</th><th rowspan="1" colspan="1">Pterygoid</th><th rowspan="1" colspan="1">Dental</th></tr><tr><td rowspan="1" colspan="1">
                  <bold><italic><tp:taxon-name><tp:taxon-name-part taxon-name-part-type="genus" reg="Bungarus">Bungarus</tp:taxon-name-part> <tp:taxon-name-part taxon-name-part-type="species" reg="suzhenae">suzhenae</tp:taxon-name-part></tp:taxon-name></italic> sp. nov. (n = 2)</bold>
                </td><td rowspan="1" colspan="1">1+3</td><td rowspan="1" colspan="1">10–11</td><td rowspan="1" colspan="1">9–10</td><td rowspan="1" colspan="1">15–16</td></tr><tr><td rowspan="1" colspan="1">
                  <bold><italic><tp:taxon-name><tp:taxon-name-part taxon-name-part-type="genus" reg="Bungarus">B.</tp:taxon-name-part> <tp:taxon-name-part taxon-name-part-type="species" reg="candidus">candidus</tp:taxon-name-part></tp:taxon-name></italic></bold>
                </td><td rowspan="1" colspan="1">1+4</td><td rowspan="1" colspan="1">/</td><td rowspan="1" colspan="1">/</td><td rowspan="1" colspan="1">/</td></tr><tr><td rowspan="1" colspan="1">
                  <bold><italic><tp:taxon-name><tp:taxon-name-part taxon-name-part-type="genus" reg="Bungarus">B.</tp:taxon-name-part> <tp:taxon-name-part taxon-name-part-type="species" reg="wanghaotingi">wanghaotingi</tp:taxon-name-part></tp:taxon-name></italic> (n = 1)</bold>
                </td><td rowspan="1" colspan="1">1+4</td><td rowspan="1" colspan="1">12–13</td><td rowspan="1" colspan="1">10</td><td rowspan="1" colspan="1">16–17</td></tr><tr><td rowspan="1" colspan="1">
                  <bold><italic><tp:taxon-name><tp:taxon-name-part taxon-name-part-type="genus" reg="Bungarus">B.</tp:taxon-name-part> <tp:taxon-name-part taxon-name-part-type="species" reg="multicinctus">multicinctus</tp:taxon-name-part></tp:taxon-name></italic> (n = 1)</bold>
                </td><td rowspan="1" colspan="1">1+4</td><td rowspan="1" colspan="1">12</td><td rowspan="1" colspan="1">11</td><td rowspan="1" colspan="1">16</td></tr><tr><td rowspan="1" colspan="1">
                  <bold><italic><tp:taxon-name><tp:taxon-name-part taxon-name-part-type="genus" reg="Bungarus">B.</tp:taxon-name-part> <tp:taxon-name-part taxon-name-part-type="species" reg="fasciatus">fasciatus</tp:taxon-name-part></tp:taxon-name></italic> (n = 2)</bold>
                </td><td rowspan="1" colspan="1">1+3</td><td rowspan="1" colspan="1">13</td><td rowspan="1" colspan="1">11–13</td><td rowspan="1" colspan="1">17</td></tr><tr><td rowspan="1" colspan="1">
                  <bold><italic><tp:taxon-name><tp:taxon-name-part taxon-name-part-type="genus" reg="Ophiophagus">Ophiophagus</tp:taxon-name-part> <tp:taxon-name-part taxon-name-part-type="species" reg="hannah">hannah</tp:taxon-name-part></tp:taxon-name></italic> (n = 3)</bold>
                </td><td rowspan="1" colspan="1">1+3</td><td rowspan="1" colspan="1">8–9</td><td rowspan="1" colspan="1">10–12</td><td rowspan="1" colspan="1">15–16</td></tr><tr><td rowspan="1" colspan="1">
                  <bold><italic><tp:taxon-name><tp:taxon-name-part taxon-name-part-type="genus" reg="Naja">Naja</tp:taxon-name-part> <tp:taxon-name-part taxon-name-part-type="species" reg="melanoleuca">melanoleuca</tp:taxon-name-part></tp:taxon-name></italic> (n = 3)</bold>
                </td><td rowspan="1" colspan="1">1+2</td><td rowspan="1" colspan="1">7–9</td><td rowspan="1" colspan="1">13–16</td><td rowspan="1" colspan="1">15–16</td></tr><tr><td rowspan="1" colspan="1">
                  <bold><italic><tp:taxon-name><tp:taxon-name-part taxon-name-part-type="genus" reg="Naja">N.</tp:taxon-name-part> <tp:taxon-name-part taxon-name-part-type="species" reg="atra">atra</tp:taxon-name-part></tp:taxon-name></italic> (n = 3)</bold>
                </td><td rowspan="1" colspan="1">1+1</td><td rowspan="1" colspan="1">7–8</td><td rowspan="1" colspan="1">12–15</td><td rowspan="1" colspan="1">14–16</td></tr><tr><td rowspan="1" colspan="1">
                  <bold><italic><tp:taxon-name><tp:taxon-name-part taxon-name-part-type="genus" reg="Sinomicrurus">Sinomicrurus</tp:taxon-name-part> <tp:taxon-name-part taxon-name-part-type="species" reg="kelloggi">kelloggi</tp:taxon-name-part></tp:taxon-name></italic> (n = 1)</bold>
                </td><td rowspan="1" colspan="1">1+1</td><td rowspan="1" colspan="1">8</td><td rowspan="1" colspan="1">4</td><td rowspan="1" colspan="1">11</td></tr><tr><td rowspan="1" colspan="1">
                  <bold><italic><tp:taxon-name><tp:taxon-name-part taxon-name-part-type="genus" reg="Sinomicrurus">S.</tp:taxon-name-part> <tp:taxon-name-part taxon-name-part-type="species" reg="macclellandi">macclellandi</tp:taxon-name-part></tp:taxon-name></italic> (n = 1)</bold>
                </td><td rowspan="1" colspan="1">1+0</td><td rowspan="1" colspan="1">8</td><td rowspan="1" colspan="1">9</td><td rowspan="1" colspan="1">15</td></tr></tbody></table></table-wrap></tp:treatment-sec><ref-list><ref id="B47"><mixed-citation xmlns:xlink="http://www.w3.org/1999/xlink" xlink:type="simple"><person-group><name name-style="western"><surname>Slowinski</surname><given-names>JB</given-names></name></person-group> (<year>1994</year>) <article-title>A Phylogenetic Analysis of <italic><tp:taxon-name><tp:taxon-name-part taxon-name-part-type="genus">Bungarus</tp:taxon-name-part></tp:taxon-name></italic> (<tp:taxon-name><tp:taxon-name-part taxon-name-part-type="family">Elapidae</tp:taxon-name-part></tp:taxon-name>) Based on Morphological Characters.</article-title><source>Journal of Herpetology</source><volume>28</volume>: <fpage>440</fpage>–<lpage>446</lpage>. <ext-link xlink:type="simple" ext-link-type="doi" xlink:href="10.2307/1564956">https://doi.org/10.2307/1564956</ext-link></mixed-citation></ref><ref id="B48"><mixed-citation xmlns:xlink="http://www.w3.org/1999/xlink" xlink:type="simple"><person-group><name name-style="western"><surname>Smith</surname><given-names>MA</given-names></name></person-group> (<year>1943</year>) The Fauna of British India, Ceylon and Burma, Including the Whole of the Indo-Chinese Sub-Region. <tp:taxon-name><tp:taxon-name-part taxon-name-part-type="class">Reptilia</tp:taxon-name-part></tp:taxon-name> and <tp:taxon-name><tp:taxon-name-part taxon-name-part-type="class">Amphibia</tp:taxon-name-part></tp:taxon-name>. 3 (<tp:taxon-name><tp:taxon-name-part taxon-name-part-type="suborder">Serpentes</tp:taxon-name-part></tp:taxon-name>). Taylor and Francis, London, 387–390.</mixed-citation></ref><ref id="B29"><mixed-citation xmlns:xlink="http://www.w3.org/1999/xlink" xlink:type="simple"><person-group><name name-style="western"><surname>Kuch</surname><given-names>U</given-names></name></person-group> (<year>2007</year>) The Effect of Cenozoic Global Change on the Evolution of a Clade of Asian Front-fanged Venomous Snakes: (<tp:taxon-name><tp:taxon-name-part taxon-name-part-type="order">Squamata</tp:taxon-name-part></tp:taxon-name>: <tp:taxon-name><tp:taxon-name-part taxon-name-part-type="family">Elapidae</tp:taxon-name-part></tp:taxon-name>: <italic><tp:taxon-name><tp:taxon-name-part taxon-name-part-type="genus">Bungarus</tp:taxon-name-part></tp:taxon-name></italic>). PhD thesis, Frankfurt am Main, Johann Wolfgang Goethe-Universität.</mixed-citation></ref></ref-list></tp:taxon-treatment>
