# Supplementary material for: Multiple lines of evidence reveal a new species of Krait (Squamata, Elapidae, Bungarus) from Southwestern China and Northern Myanmar
Source: Zookeys. 2021 Mar 18;1025:35–71. doi: 10.3897/zookeys.1025.62305 (PMC7994289; doi:10.3897/zookeys.1025.62305)
Supplement: XML Treatment for Bungarus multicinctus [file zookeys.1025.62305-treatment2.xml]

<!DOCTYPE tp:taxon-treatment
  PUBLIC "-//TaxonX//DTD Taxonomic Treatment Publishing DTD v0 20100105//EN" "tax-treatment-NSO.dtd">
<tp:taxon-treatment xmlns:tp="http://www.plazi.org/taxpub"><tp:treatment-meta><kwd-group><label>Taxon classification</label><kwd><named-content xmlns:xlink="http://www.w3.org/1999/xlink" content-type="kingdom">Animalia</named-content></kwd><kwd><named-content xmlns:xlink="http://www.w3.org/1999/xlink" content-type="order">Squamata</named-content></kwd><kwd><named-content xmlns:xlink="http://www.w3.org/1999/xlink" content-type="family">Elapidae</named-content></kwd></kwd-group><mixed-citation publication-type="journal"><person-group><name><surname>Chen</surname><given-names>Ze-Ning</given-names></name><name><surname>Shi</surname><given-names>Sheng-Chao</given-names></name><name><surname>Vogel</surname><given-names>Gernot</given-names></name><name><surname>Ding</surname><given-names>Li</given-names></name><name><surname>Shi</surname><given-names>Jing-Song</given-names></name></person-group><article-title>Multiple lines of evidence reveal a new species of Krait (<tp:taxon-name><tp:taxon-name-part taxon-name-part-type="order">Squamata</tp:taxon-name-part></tp:taxon-name>, <tp:taxon-name><tp:taxon-name-part taxon-name-part-type="family">Elapidae</tp:taxon-name-part></tp:taxon-name>, <italic><tp:taxon-name><tp:taxon-name-part taxon-name-part-type="genus" reg="Bungarus">Bungarus</tp:taxon-name-part></tp:taxon-name></italic>) from Southwestern China and Northern Myanmar</article-title><source>Zookeys</source><day>18</day><month>3</month><year>2021</year><volume>1025</volume><fpage>35</fpage><lpage>71</lpage><pub-id pub-id-type="doi">10.3897/zookeys.1025.62305</pub-id></mixed-citation></tp:treatment-meta><tp:nomenclature><tp:taxon-name><object-id xmlns:xlink="http://www.w3.org/1999/xlink" content-type="arpha" xlink:type="simple">BC2E5450-8ED9-58C1-B039-693FB29E842E</object-id>
                <tp:taxon-name-part taxon-name-part-type="genus" reg="Bungarus">Bungarus</tp:taxon-name-part>
                <tp:taxon-name-part taxon-name-part-type="species" reg="multicinctus">multicinctus</tp:taxon-name-part>
              </tp:taxon-name><tp:taxon-authority>Blyth, 1860</tp:taxon-authority><xref ref-type="fig" rid="F4">Figs 4A, B</xref><xref ref-type="fig" rid="F5">, 5A, B</xref><xref ref-type="fig" rid="F6">, 6A, B</xref><xref ref-type="fig" rid="F7">, 7A, B</xref><xref ref-type="fig" rid="F8">, 8E</xref><xref ref-type="fig" rid="F9">, 9A–C [English name: Many-banded Krait] [Chinese name: 银环蛇]</xref><tp:nomenclature-citation-list><tp:nomenclature-citation><tp:taxon-name>
                    <tp:taxon-name-part taxon-name-part-type="genus" reg="Bungarus">Bungarus</tp:taxon-name-part> <tp:taxon-name-part taxon-name-part-type="species" reg="multicinctus">multicinctus</tp:taxon-name-part></tp:taxon-name><comment><xref ref-type="bibr" rid="B7">BLYTH 1860</xref>: 98.</comment></tp:nomenclature-citation><tp:nomenclature-citation><tp:taxon-name>
                    <tp:taxon-name-part taxon-name-part-type="genus" reg="Bungarus">Bungarus</tp:taxon-name-part> <tp:taxon-name-part taxon-name-part-type="species" reg="semifasciatus">semifasciatus</tp:taxon-name-part></tp:taxon-name><comment>Günther 1858: 221 (not of Boie)</comment></tp:nomenclature-citation><tp:nomenclature-citation><tp:taxon-name>
                    <tp:taxon-name-part taxon-name-part-type="genus" reg="Bungarus">Bungarus</tp:taxon-name-part> <tp:taxon-name-part taxon-name-part-type="species" reg="candidus">candidus</tp:taxon-name-part> <tp:taxon-name-part taxon-name-part-type="infraspecific-rank">var.</tp:taxon-name-part> <tp:taxon-name-part taxon-name-part-type="variety" reg="multicinctus">multicinctus</tp:taxon-name-part></tp:taxon-name><comment>– <xref ref-type="bibr" rid="B9">Boulenger 1896</xref>: 369</comment></tp:nomenclature-citation></tp:nomenclature-citation-list></tp:nomenclature><tp:treatment-sec sec-type="type locality" id="SECID0E1CBI"><title>Type locality.</title><p>Likely Amoy (now Xiamen, Fujian Province, China), possibly Formosa (Taiwan, China). <bold><italic>Holotype</italic></bold>: lost (<italic>fide</italic><xref ref-type="bibr" rid="B48">Smith 1943</xref>; <xref ref-type="bibr" rid="B38">Nguyen et al. 2009</xref>)</p><p>This species was described based on one specimen from Amoy (<xref ref-type="bibr" rid="B7">Blyth 1860</xref>). The following description is based on 24 examined specimens from Southern China (Appendix <xref ref-type="app" rid="app1">1</xref>): (1) narrow white dorsal crossbands 39.3 ± 4.7 (31–50), with each 1.4 ± 0.4 (1.0–2.0) vertebral scales long at midbody (Tables <xref ref-type="table" rid="T1">1</xref>, <xref ref-type="table" rid="T2">2</xref>, Figs <xref ref-type="fig" rid="F4">4A, B</xref>, <xref ref-type="fig" rid="F5">5A, B</xref>); (2) ventral body white scattered with dense brown pigment on adults (n = 19) (Fig. <xref ref-type="fig" rid="F3">3B</xref>), indistinct on some juveniles (Fig. <xref ref-type="fig" rid="F5">5B</xref>); (3) scales on neck and head of adults uniform black, scales on lateral neck behind parietals for immatures indistinctly edged with white (Fig. <xref ref-type="fig" rid="F6">6A</xref>); (4) moderately wide black bands on body (3–4 vertebral scales wide) intruding to ventrals for 1.2 to 2 times the width of outer dorsal scales (Fig. <xref ref-type="fig" rid="F7">7A</xref>); (5) ventral surface of tail with dense black bands and patches (Figs <xref ref-type="fig" rid="F4">4B</xref>, <xref ref-type="fig" rid="F5">5B</xref>); (6) posterior maxilla teeth four, distinctly curved backwards (Fig. <xref ref-type="fig" rid="F8">8E</xref> and Table <xref ref-type="table" rid="T3">3</xref>); (7) fangs distinctly curved posteriorly (Fig. <xref ref-type="fig" rid="F8">8E</xref>); (8) prefrontal suture 1.5–2.5 (n = 17) times length of the internasal suture; (9) <abbrev xmlns:xlink="http://www.w3.org/1999/xlink" xlink:title="ventral scales" id="ABBRID0ELFBI" xlink:type="simple">VEN</abbrev> 196–236 (n = 24), NSC 38–58 (n = 23).</p><fig id="F8" position="float" orientation="portrait"><object-id xmlns:xlink="http://www.w3.org/1999/xlink" content-type="doi" xlink:type="simple">10.3897/zookeys.1025.62305.figure8</object-id><object-id xmlns:xlink="http://www.w3.org/1999/xlink" content-type="arpha" xlink:type="simple">45D36BD9-A194-5A46-BC89-1D73CBC079BC</object-id><label>Figure 8.</label><caption><p>Maxilla morphology of seven members of subfamily <tp:taxon-name><tp:taxon-name-part taxon-name-part-type="family">Elapidae</tp:taxon-name-part></tp:taxon-name>. Lateral (<bold>A</bold>) lingual (<bold>B</bold>), and ventral (<bold>C</bold>) view of the left maxilla of <named-content xmlns:xlink="http://www.w3.org/1999/xlink" content-type="dwc:institutional_code" xlink:type="simple">CIB</named-content> 116090 (the paratype of <italic><tp:taxon-name><tp:taxon-name-part taxon-name-part-type="genus" reg="Bungarus">B.</tp:taxon-name-part> <tp:taxon-name-part taxon-name-part-type="species" reg="suzhenae">suzhenae</tp:taxon-name-part></tp:taxon-name></italic> sp. nov.), compared with other members of the subfamily <tp:taxon-name><tp:taxon-name-part taxon-name-part-type="subfamily">Elapinae</tp:taxon-name-part></tp:taxon-name><bold>D</bold><italic><tp:taxon-name><tp:taxon-name-part taxon-name-part-type="genus" reg="Bungarus">B.</tp:taxon-name-part> <tp:taxon-name-part taxon-name-part-type="species" reg="wanghaotingi">wanghaotingi</tp:taxon-name-part></tp:taxon-name></italic><abbrev xmlns:xlink="http://www.w3.org/1999/xlink" content-type="institution" xlink:title="Shenyang Normal University" id="ABBRID0EHHBI" xlink:type="simple">SYNU</abbrev> R170408, from Yala, Thailand <bold>E</bold><italic><tp:taxon-name><tp:taxon-name-part taxon-name-part-type="genus" reg="Bungarus">B.</tp:taxon-name-part> <tp:taxon-name-part taxon-name-part-type="species" reg="multicinctus">multicinctus</tp:taxon-name-part></tp:taxon-name></italic>, from Guangdong, China <bold>F</bold><italic><tp:taxon-name><tp:taxon-name-part taxon-name-part-type="genus" reg="Bungarus">B.</tp:taxon-name-part> <tp:taxon-name-part taxon-name-part-type="species" reg="fasciatus">fasciatus</tp:taxon-name-part></tp:taxon-name></italic>, from Guangdong, China <bold>G</bold><italic><tp:taxon-name><tp:taxon-name-part taxon-name-part-type="genus" reg="Naja">Naja</tp:taxon-name-part> <tp:taxon-name-part taxon-name-part-type="species" reg="atra">atra</tp:taxon-name-part></tp:taxon-name></italic> from Guangdong, China <bold>H</bold><italic><tp:taxon-name><tp:taxon-name-part taxon-name-part-type="genus" reg="Naja">N.</tp:taxon-name-part> <tp:taxon-name-part taxon-name-part-type="species" reg="melanoleuca">melanoleuca</tp:taxon-name-part></tp:taxon-name></italic> from Kimpese, Congo <bold>I</bold><italic><tp:taxon-name><tp:taxon-name-part taxon-name-part-type="genus" reg="Ophiophagus">Ophiophagus</tp:taxon-name-part> <tp:taxon-name-part taxon-name-part-type="species" reg="hannah">Hannah</tp:taxon-name-part></tp:taxon-name></italic> from Guangxi, China. Scale bars: 5 mm, note that <bold>H</bold> and <bold>I</bold> had been scaled down at 1/2. Al = alveoli.</p></caption><graphic xmlns:xlink="http://www.w3.org/1999/xlink" xlink:href="zookeys-1025-035-g008.jpg" position="float" orientation="portrait" xlink:type="simple" id="oo_521376.jpg"><uri content-type="original_file" xlink:type="simple">https://binary.pensoft.net/fig/521376</uri></graphic></fig><p>Hemipenes description based on a sequenced male (Fig. <xref ref-type="fig" rid="F9">9A–C</xref>, <named-content xmlns:xlink="http://www.w3.org/1999/xlink" content-type="dwc:institutional_code" xlink:type="simple">CIB</named-content> DL2019051701, <abbrev xmlns:xlink="http://www.w3.org/1999/xlink" xlink:title="snout-vent length" id="ABBRID0EEKBI" xlink:type="simple">SVL</abbrev> 993 mm) from Lishui, Zhejiang, China. Hemipenes reaches 9<sup>th</sup> subcaudal, bilobed near apex. Base of the organ covered with tiny soft basal hooks, medial portion spinous and apex fully calyculate, with the area between the calyculate zone and spinous zones poorly defined. Most spines on the organ thick, papilla-shaped and blunt, each surmounted by minute, sharp, spine-like tip pointing towards base of hemipenes. The tips are weakly keratinized, concentrated in the shape of short bars; width consistent throughout organ, with a distinct boundary along the region between the main part of papilla-shaped spines and its tips. The morphology of large spines on hemipenes are similar to the morphology of a male from Changsha, Hunan Province, China, which was described by <xref ref-type="bibr" rid="B43">Pope (1935)</xref>.</p><fig id="F9" position="float" orientation="portrait"><object-id xmlns:xlink="http://www.w3.org/1999/xlink" content-type="doi" xlink:type="simple">10.3897/zookeys.1025.62305.figure9</object-id><object-id xmlns:xlink="http://www.w3.org/1999/xlink" content-type="arpha" xlink:type="simple">AF808BB8-1BE0-509C-8958-4429574A82B8</object-id><label>Figure 9.</label><caption><p>Hemipenial morphology of the <italic><tp:taxon-name><tp:taxon-name-part taxon-name-part-type="genus" reg="Bungarus">Bungarus</tp:taxon-name-part> <tp:taxon-name-part taxon-name-part-type="species" reg="candidus">candidus</tp:taxon-name-part></tp:taxon-name></italic>/<italic><tp:taxon-name><tp:taxon-name-part taxon-name-part-type="genus" reg="Bungarus"/><tp:taxon-name-part taxon-name-part-type="species" reg="multicinctus">multicinctus</tp:taxon-name-part></tp:taxon-name></italic>/<italic><tp:taxon-name><tp:taxon-name-part taxon-name-part-type="genus" reg="Bungarus"/><tp:taxon-name-part taxon-name-part-type="species" reg="wanghaotingi">wanghaotingi</tp:taxon-name-part></tp:taxon-name></italic> complex and <italic><tp:taxon-name><tp:taxon-name-part taxon-name-part-type="genus" reg="Bungarus">B.</tp:taxon-name-part> <tp:taxon-name-part taxon-name-part-type="species" reg="suzhenae">suzhenae</tp:taxon-name-part></tp:taxon-name></italic> sp. nov. Sulcate view (left), asulcate view (middle), spines (right) <bold>A–C</bold><italic><tp:taxon-name><tp:taxon-name-part taxon-name-part-type="genus" reg="Bungarus">B.</tp:taxon-name-part> <tp:taxon-name-part taxon-name-part-type="species" reg="multicinctus">multicinctus</tp:taxon-name-part></tp:taxon-name></italic>, <named-content xmlns:xlink="http://www.w3.org/1999/xlink" content-type="dwc:institutional_code" xlink:type="simple">CIB</named-content> DL2019051701 from Lishui, Zhejiang, China, body length 993 mm <bold>D–F</bold><italic><tp:taxon-name><tp:taxon-name-part taxon-name-part-type="genus" reg="Bungarus">B.</tp:taxon-name-part> <tp:taxon-name-part taxon-name-part-type="species" reg="candidus">candidus</tp:taxon-name-part></tp:taxon-name></italic>, RH06153 from Quang Binh Province, Vietnam, body length 1200 mm <bold>G–I</bold><italic><tp:taxon-name><tp:taxon-name-part taxon-name-part-type="genus" reg="Bungarus">B.</tp:taxon-name-part> <tp:taxon-name-part taxon-name-part-type="species" reg="wanghaotingi">wanghaotingi</tp:taxon-name-part></tp:taxon-name></italic>, <named-content xmlns:xlink="http://www.w3.org/1999/xlink" content-type="dwc:institutional_code" xlink:type="simple">CIB</named-content> MLML20170801 from Mengla, Yunnan, China, body length 1170 mm <bold>J–L</bold><italic><tp:taxon-name><tp:taxon-name-part taxon-name-part-type="genus" reg="Bungarus">B.</tp:taxon-name-part> <tp:taxon-name-part taxon-name-part-type="species" reg="suzhenae">suzhenae</tp:taxon-name-part></tp:taxon-name></italic> sp. nov., <named-content xmlns:xlink="http://www.w3.org/1999/xlink" content-type="dwc:institutional_code" xlink:type="simple">CIB</named-content> 116089 from Yingjiang, Yunnan, China, body length 1140 mm.</p></caption><graphic xmlns:xlink="http://www.w3.org/1999/xlink" xlink:href="zookeys-1025-035-g009.jpg" position="float" orientation="portrait" xlink:type="simple" id="oo_521377.jpg"><uri content-type="original_file" xlink:type="simple">https://binary.pensoft.net/fig/521377</uri></graphic></fig><p><italic><tp:taxon-name><tp:taxon-name-part taxon-name-part-type="genus" reg="Bungarus">B.</tp:taxon-name-part> <tp:taxon-name-part taxon-name-part-type="species" reg="multicinctus">multicinctus</tp:taxon-name-part></tp:taxon-name></italic> differs from <italic><tp:taxon-name><tp:taxon-name-part taxon-name-part-type="genus" reg="Bungarus">B.</tp:taxon-name-part> <tp:taxon-name-part taxon-name-part-type="species" reg="candidus">candidus</tp:taxon-name-part></tp:taxon-name></italic> by having (1) more white bands on the body (31–50, n = 24 vs. 18–26, n = 19) that are narrower in length (1–2 times of length of vertebral scales on middle body vs. 3–5 times); (2) different adult ventral surface (dense brown pigment vs. immaculate white); (3) different coloration of scales on the temporal and lateral neck regions (uniform black in adults and dim white edged in immatures vs. stained white in adults and creamy white in juveniles); (4) shape of the spines on the hemipenis (blunt, papilla-like vs. large spines that are sharp and fang-shaped); (5) and by the degree of keratinization of the hemipenial spines (tips of large spines not strongly keratinized, in shape of short bars, with a distinct boundary with the body of large spines vs. tips of large spines strongly keratinized, gradually wider towards base of large spines).</p><p>Distribution. This species is known from the following provinces in China based on specimens examined and/or DNA sequences data: Zhejiang, Fujian, Anhui, Guangdong, Guangxi, Hainan, Taiwan, Chongqing and Guizhou. It is also reported from Hunan Province (<xref ref-type="bibr" rid="B43">Pope 1935</xref>).</p></tp:treatment-sec><tp:treatment-sec><!--Section generated to contain objects referenced in tp:taxon-treatment.--><fig id="F4" position="float" orientation="portrait"><object-id xmlns:xlink="http://www.w3.org/1999/xlink" content-type="doi" xlink:type="simple">10.3897/zookeys.1025.62305.figure4</object-id><object-id xmlns:xlink="http://www.w3.org/1999/xlink" content-type="arpha" xlink:type="simple">F20A595D-F4CF-51C1-98F8-E45815FFD493</object-id><label>Figure 4.</label><caption><p>Dorsal (left) and ventral (right) view of adults of the <italic><tp:taxon-name><tp:taxon-name-part taxon-name-part-type="genus" reg="Bungarus">Bungarus</tp:taxon-name-part> <tp:taxon-name-part taxon-name-part-type="species" reg="candidus">candidus</tp:taxon-name-part></tp:taxon-name></italic>/<italic><tp:taxon-name><tp:taxon-name-part taxon-name-part-type="genus" reg="Bungarus"/><tp:taxon-name-part taxon-name-part-type="species" reg="multicinctus">multicinctus</tp:taxon-name-part></tp:taxon-name></italic>/<italic><tp:taxon-name><tp:taxon-name-part taxon-name-part-type="genus" reg="Bungarus"/><tp:taxon-name-part taxon-name-part-type="species" reg="wanghaotingi">wanghaotingi</tp:taxon-name-part></tp:taxon-name></italic> complex <bold>A, B</bold><italic><tp:taxon-name><tp:taxon-name-part taxon-name-part-type="genus" reg="Bungarus">Bungarus</tp:taxon-name-part> <tp:taxon-name-part taxon-name-part-type="species" reg="multicinctus">multicinctus</tp:taxon-name-part></tp:taxon-name></italic>, adult male, <named-content xmlns:xlink="http://www.w3.org/1999/xlink" content-type="dwc:institutional_code" xlink:type="simple">CIB</named-content> DL2019051701 from Lishui, Zhejiang, China <bold>C, D</bold><italic><tp:taxon-name><tp:taxon-name-part taxon-name-part-type="genus" reg="Bungarus">B.</tp:taxon-name-part> <tp:taxon-name-part taxon-name-part-type="species" reg="candidus">candidus</tp:taxon-name-part></tp:taxon-name></italic>, female, <named-content xmlns:xlink="http://www.w3.org/1999/xlink" content-type="dwc:institutional_code" xlink:type="simple">NMW</named-content> 9486:1 from Pelambang, Java <bold>E, F</bold><italic><tp:taxon-name><tp:taxon-name-part taxon-name-part-type="genus" reg="Bungarus">B.</tp:taxon-name-part> <tp:taxon-name-part taxon-name-part-type="species" reg="wanghaotingi">wanghaotingi</tp:taxon-name-part></tp:taxon-name></italic>, male, <named-content xmlns:xlink="http://www.w3.org/1999/xlink" content-type="dwc:institutional_code" xlink:type="simple">CIB</named-content> MLML20170801 from Mengla, Yunnan, China. Scale bars: 20 mm.</p></caption><graphic xmlns:xlink="http://www.w3.org/1999/xlink" xlink:href="zookeys-1025-035-g004.jpg" position="float" orientation="portrait" xlink:type="simple" id="oo_521372.jpg"><uri content-type="original_file" xlink:type="simple">https://binary.pensoft.net/fig/521372</uri></graphic></fig><fig id="F5" position="float" orientation="portrait"><object-id xmlns:xlink="http://www.w3.org/1999/xlink" content-type="doi" xlink:type="simple">10.3897/zookeys.1025.62305.figure5</object-id><object-id xmlns:xlink="http://www.w3.org/1999/xlink" content-type="arpha" xlink:type="simple">88591F69-0455-5126-BDA9-3EB86BDBA638</object-id><label>Figure 5.</label><caption><p>Dorsal (left) and ventral (right) view of juveniles of the <italic><tp:taxon-name><tp:taxon-name-part taxon-name-part-type="genus" reg="Bungarus">Bungarus</tp:taxon-name-part> <tp:taxon-name-part taxon-name-part-type="species" reg="candidus">candidus</tp:taxon-name-part></tp:taxon-name></italic>/<italic><tp:taxon-name><tp:taxon-name-part taxon-name-part-type="genus" reg="Bungarus"/><tp:taxon-name-part taxon-name-part-type="species" reg="multicinctus">multicinctus</tp:taxon-name-part></tp:taxon-name></italic>/<italic><tp:taxon-name><tp:taxon-name-part taxon-name-part-type="genus" reg="Bungarus"/><tp:taxon-name-part taxon-name-part-type="species" reg="wanghaotingi">wanghaotingi</tp:taxon-name-part></tp:taxon-name></italic> complex <bold>A, B</bold><italic><tp:taxon-name><tp:taxon-name-part taxon-name-part-type="genus" reg="Bungarus">B.</tp:taxon-name-part> <tp:taxon-name-part taxon-name-part-type="species" reg="multicinctus">multicinctus</tp:taxon-name-part></tp:taxon-name></italic>, female, <named-content xmlns:xlink="http://www.w3.org/1999/xlink" content-type="dwc:institutional_code" xlink:type="simple">CIB</named-content> DL18090209 from Fujian, China <bold>C, D</bold><italic><tp:taxon-name><tp:taxon-name-part taxon-name-part-type="genus" reg="Bungarus">B.</tp:taxon-name-part> <tp:taxon-name-part taxon-name-part-type="species" reg="candidus">candidus</tp:taxon-name-part></tp:taxon-name></italic>, female, <named-content xmlns:xlink="http://www.w3.org/1999/xlink" content-type="dwc:institutional_code" xlink:type="simple">NMW</named-content> 27730:4 from Tasikmalaya, Java <bold>E, F</bold><italic><tp:taxon-name><tp:taxon-name-part taxon-name-part-type="genus" reg="Bungarus">B.</tp:taxon-name-part> <tp:taxon-name-part taxon-name-part-type="species" reg="wanghaotingi">wanghaotingi</tp:taxon-name-part></tp:taxon-name></italic>, unknown sex, <named-content xmlns:xlink="http://www.w3.org/1999/xlink" content-type="dwc:institutional_code" xlink:type="simple">CIB</named-content> JCR36 from Jiangcheng, Yunnan, China. Scale bars: 20 mm.</p></caption><graphic xmlns:xlink="http://www.w3.org/1999/xlink" xlink:href="zookeys-1025-035-g005.jpg" position="float" orientation="portrait" xlink:type="simple" id="oo_521373.jpg"><uri content-type="original_file" xlink:type="simple">https://binary.pensoft.net/fig/521373</uri></graphic></fig><fig id="F6" position="float" orientation="portrait"><object-id xmlns:xlink="http://www.w3.org/1999/xlink" content-type="doi" xlink:type="simple">10.3897/zookeys.1025.62305.figure6</object-id><object-id xmlns:xlink="http://www.w3.org/1999/xlink" content-type="arpha" xlink:type="simple">30864D73-CECD-5B74-A231-44541879E280</object-id><label>Figure 6.</label><caption><p>Dorsolateral head view of adults (left) and juveniles (right) of the <italic><tp:taxon-name><tp:taxon-name-part taxon-name-part-type="genus" reg="Bungarus">Bungarus</tp:taxon-name-part> <tp:taxon-name-part taxon-name-part-type="species" reg="candidus">candidus</tp:taxon-name-part></tp:taxon-name></italic>/<italic><tp:taxon-name><tp:taxon-name-part taxon-name-part-type="genus" reg="Bungarus"/><tp:taxon-name-part taxon-name-part-type="species" reg="multicinctus">multicinctus</tp:taxon-name-part></tp:taxon-name></italic>/<italic><tp:taxon-name><tp:taxon-name-part taxon-name-part-type="genus" reg="Bungarus"/><tp:taxon-name-part taxon-name-part-type="species" reg="wanghaotingi">wanghaotingi</tp:taxon-name-part></tp:taxon-name></italic> complex and <italic><tp:taxon-name><tp:taxon-name-part taxon-name-part-type="genus" reg="Bungarus">B.</tp:taxon-name-part> <tp:taxon-name-part taxon-name-part-type="species" reg="suzhenae">suzhenae</tp:taxon-name-part></tp:taxon-name></italic> sp. nov. <bold>A</bold><italic><tp:taxon-name><tp:taxon-name-part taxon-name-part-type="genus" reg="Bungarus">B.</tp:taxon-name-part> <tp:taxon-name-part taxon-name-part-type="species" reg="multicinctus">multicinctus</tp:taxon-name-part></tp:taxon-name></italic>, adult male, <named-content xmlns:xlink="http://www.w3.org/1999/xlink" content-type="dwc:institutional_code" xlink:type="simple">CIB</named-content> DL2019051701 from Lishui, Zhejiang, China <bold>B</bold><italic><tp:taxon-name><tp:taxon-name-part taxon-name-part-type="genus" reg="Bungarus">B.</tp:taxon-name-part> <tp:taxon-name-part taxon-name-part-type="species" reg="multicinctus">multicinctus</tp:taxon-name-part></tp:taxon-name></italic>, juvenile female, <named-content xmlns:xlink="http://www.w3.org/1999/xlink" content-type="dwc:institutional_code" xlink:type="simple">CIB</named-content> DL18090209 from Fujian, China <bold>C</bold><italic><tp:taxon-name><tp:taxon-name-part taxon-name-part-type="genus" reg="Bungarus">B.</tp:taxon-name-part> <tp:taxon-name-part taxon-name-part-type="species" reg="candidus">candidus</tp:taxon-name-part></tp:taxon-name></italic>, adult female, <named-content xmlns:xlink="http://www.w3.org/1999/xlink" content-type="dwc:institutional_code" xlink:type="simple">NMW</named-content> 9486:1 from Pelambang, Java <bold>D</bold><italic><tp:taxon-name><tp:taxon-name-part taxon-name-part-type="genus" reg="Bungarus">B.</tp:taxon-name-part> <tp:taxon-name-part taxon-name-part-type="species" reg="candidus">candidus</tp:taxon-name-part></tp:taxon-name></italic>, juvenile female, <named-content xmlns:xlink="http://www.w3.org/1999/xlink" content-type="dwc:institutional_code" xlink:type="simple">NMW</named-content> 27730:4 from Tasikmalaya, Java <bold>E</bold><italic><tp:taxon-name><tp:taxon-name-part taxon-name-part-type="genus" reg="Bungarus">B.</tp:taxon-name-part> <tp:taxon-name-part taxon-name-part-type="species" reg="wanghaotingi">wanghaotingi</tp:taxon-name-part></tp:taxon-name></italic>, adult male, <named-content xmlns:xlink="http://www.w3.org/1999/xlink" content-type="dwc:institutional_code" xlink:type="simple">CIB</named-content> MLML20170801 from Jiangcheng, Yunnan, China <bold>F</bold><italic><tp:taxon-name><tp:taxon-name-part taxon-name-part-type="genus" reg="Bungarus">B.</tp:taxon-name-part> <tp:taxon-name-part taxon-name-part-type="species" reg="wanghaotingi">wanghaotingi</tp:taxon-name-part></tp:taxon-name></italic>, unknown sex juvenile, <named-content xmlns:xlink="http://www.w3.org/1999/xlink" content-type="dwc:institutional_code" xlink:type="simple">CIB</named-content> JCR36 from Jiangcheng, Yunnan, China <bold>G</bold><italic><tp:taxon-name><tp:taxon-name-part taxon-name-part-type="genus" reg="Bungarus">B.</tp:taxon-name-part> <tp:taxon-name-part taxon-name-part-type="species" reg="suzhenae">suzhenae</tp:taxon-name-part></tp:taxon-name></italic> sp. nov. adult female, <named-content xmlns:xlink="http://www.w3.org/1999/xlink" content-type="dwc:institutional_code" xlink:type="simple">CIB</named-content> 116090 <bold>H</bold><italic><tp:taxon-name><tp:taxon-name-part taxon-name-part-type="genus" reg="Bungarus">B.</tp:taxon-name-part> <tp:taxon-name-part taxon-name-part-type="species" reg="suzhenae">suzhenae</tp:taxon-name-part></tp:taxon-name></italic> sp. nov. subadult male, <named-content xmlns:xlink="http://www.w3.org/1999/xlink" content-type="dwc:institutional_code" xlink:type="simple">CIB</named-content> 116088.</p></caption><graphic xmlns:xlink="http://www.w3.org/1999/xlink" xlink:href="zookeys-1025-035-g006.jpg" position="float" orientation="portrait" xlink:type="simple" id="oo_521374.jpg"><uri content-type="original_file" xlink:type="simple">https://binary.pensoft.net/fig/521374</uri></graphic></fig><fig id="F7" position="float" orientation="portrait"><object-id xmlns:xlink="http://www.w3.org/1999/xlink" content-type="doi" xlink:type="simple">10.3897/zookeys.1025.62305.figure7</object-id><object-id xmlns:xlink="http://www.w3.org/1999/xlink" content-type="arpha" xlink:type="simple">F9D4E8F2-1357-5A5A-8401-332BF5627952</object-id><label>Figure 7.</label><caption><p>Body patterns of adults (left) and juveniles (right) of the <italic><tp:taxon-name><tp:taxon-name-part taxon-name-part-type="genus" reg="Bungarus">Bungarus</tp:taxon-name-part> <tp:taxon-name-part taxon-name-part-type="species" reg="candidus">candidus</tp:taxon-name-part></tp:taxon-name></italic>/<italic><tp:taxon-name><tp:taxon-name-part taxon-name-part-type="genus" reg="Bungarus"/><tp:taxon-name-part taxon-name-part-type="species" reg="multicinctus">multicinctus</tp:taxon-name-part></tp:taxon-name></italic>/<italic><tp:taxon-name><tp:taxon-name-part taxon-name-part-type="genus" reg="Bungarus"/><tp:taxon-name-part taxon-name-part-type="species" reg="wanghaotingi">wanghaotingi</tp:taxon-name-part></tp:taxon-name></italic> complex and <italic><tp:taxon-name><tp:taxon-name-part taxon-name-part-type="genus" reg="Bungarus">B.</tp:taxon-name-part> <tp:taxon-name-part taxon-name-part-type="species" reg="suzhenae">suzhenae</tp:taxon-name-part></tp:taxon-name></italic> sp. nov. <bold>A</bold><italic><tp:taxon-name><tp:taxon-name-part taxon-name-part-type="genus" reg="Bungarus">B.</tp:taxon-name-part> <tp:taxon-name-part taxon-name-part-type="species" reg="multicinctus">multicinctus</tp:taxon-name-part></tp:taxon-name></italic>, adult male <named-content xmlns:xlink="http://www.w3.org/1999/xlink" content-type="dwc:institutional_code" xlink:type="simple">CIB</named-content> DL2019051701 from Lishui, Zhejiang, China <bold>B</bold><italic><tp:taxon-name><tp:taxon-name-part taxon-name-part-type="genus" reg="Bungarus">B.</tp:taxon-name-part> <tp:taxon-name-part taxon-name-part-type="species" reg="multicinctus">multicinctus</tp:taxon-name-part></tp:taxon-name></italic> juvenile female, <named-content xmlns:xlink="http://www.w3.org/1999/xlink" content-type="dwc:institutional_code" xlink:type="simple">CIB</named-content> DL18090209 from Fujian, China <bold>C</bold><italic><tp:taxon-name><tp:taxon-name-part taxon-name-part-type="genus" reg="Bungarus">B.</tp:taxon-name-part> <tp:taxon-name-part taxon-name-part-type="species" reg="candidus">candidus</tp:taxon-name-part></tp:taxon-name></italic>, adult male, <named-content xmlns:xlink="http://www.w3.org/1999/xlink" content-type="dwc:institutional_code" xlink:type="simple">NMW</named-content> 27711:1 from Bandong, Java <bold>D</bold><italic><tp:taxon-name><tp:taxon-name-part taxon-name-part-type="genus" reg="Bungarus">B.</tp:taxon-name-part> <tp:taxon-name-part taxon-name-part-type="species" reg="candidus">candidus</tp:taxon-name-part></tp:taxon-name></italic>, juvenile male, <abbrev xmlns:xlink="http://www.w3.org/1999/xlink" content-type="institution" xlink:title="Rijksmuseum van Natuurlijke Historie, Leiden, the Netherlands" id="ABBRID0EN2AI" xlink:type="simple">RMNH</abbrev> 11416 from Pelambang, Java <bold>E</bold><italic><tp:taxon-name><tp:taxon-name-part taxon-name-part-type="genus" reg="Bungarus">B.</tp:taxon-name-part> <tp:taxon-name-part taxon-name-part-type="species" reg="wanghaotingi">wanghaotingi</tp:taxon-name-part></tp:taxon-name></italic>, adult male, <named-content xmlns:xlink="http://www.w3.org/1999/xlink" content-type="dwc:institutional_code" xlink:type="simple">CIB</named-content> MLML20170801 from Mengla, Yunnan, China <bold>F</bold><italic><tp:taxon-name><tp:taxon-name-part taxon-name-part-type="genus" reg="Bungarus">B.</tp:taxon-name-part> <tp:taxon-name-part taxon-name-part-type="species" reg="wanghaotingi">wanghaotingi</tp:taxon-name-part></tp:taxon-name></italic>, unknown sex juvenile <named-content xmlns:xlink="http://www.w3.org/1999/xlink" content-type="dwc:institutional_code" xlink:type="simple">CIB</named-content> JCR36 from Jiangcheng, Yunnan, China <bold>G</bold><italic><tp:taxon-name><tp:taxon-name-part taxon-name-part-type="genus" reg="Bungarus">B.</tp:taxon-name-part> <tp:taxon-name-part taxon-name-part-type="species" reg="suzhenae">suzhenae</tp:taxon-name-part></tp:taxon-name></italic> sp. nov. adult male, <named-content xmlns:xlink="http://www.w3.org/1999/xlink" content-type="dwc:institutional_code" xlink:type="simple">CIB</named-content> 116089 from Yingjiang, Yunnan, China <bold>H</bold><italic><tp:taxon-name><tp:taxon-name-part taxon-name-part-type="genus" reg="Bungarus">B.</tp:taxon-name-part> <tp:taxon-name-part taxon-name-part-type="species" reg="suzhenae">suzhenae</tp:taxon-name-part></tp:taxon-name></italic> sp. nov. subadult male, <named-content xmlns:xlink="http://www.w3.org/1999/xlink" content-type="dwc:institutional_code" xlink:type="simple">CIB</named-content> 116088 from Yingjiang, Yunnan, China.</p></caption><graphic xmlns:xlink="http://www.w3.org/1999/xlink" xlink:href="zookeys-1025-035-g007.jpg" position="float" orientation="portrait" xlink:type="simple" id="oo_521375.jpg"><uri content-type="original_file" xlink:type="simple">https://binary.pensoft.net/fig/521375</uri></graphic></fig><app id="app1"><title>Appendix 1</title><p>Specimens examined for measurements and morphology; localities as originally stated</p><p><bold><italic><tp:taxon-name><tp:taxon-name-part taxon-name-part-type="genus" reg="Bungarus">B.</tp:taxon-name-part> <tp:taxon-name-part taxon-name-part-type="species" reg="caeruleus">caeruleus</tp:taxon-name-part></tp:taxon-name></italic>.</bold> (9 specimens). “Indes Orientalis” <abbrev xmlns:xlink="http://www.w3.org/1999/xlink" content-type="institution" xlink:title="Muséum National d’Histoire Naturelle, Paris, France" id="ABBRID0EULDK" xlink:type="simple">MNHN</abbrev> 7688. “Bengale” <abbrev xmlns:xlink="http://www.w3.org/1999/xlink" content-type="institution" xlink:title="Muséum National d’Histoire Naturelle, Paris, France" id="ABBRID0EZLDK" xlink:type="simple">MNHN</abbrev> 3952, <abbrev xmlns:xlink="http://www.w3.org/1999/xlink" content-type="institution" xlink:title="Muséum National d’Histoire Naturelle, Paris, France" id="ABBRID0E5LDK" xlink:type="simple">MNHN</abbrev> 7687. “Malabar” <abbrev xmlns:xlink="http://www.w3.org/1999/xlink" content-type="institution" xlink:title="Muséum National d’Histoire Naturelle, Paris, France" id="ABBRID0EDMDK" xlink:type="simple">MNHN</abbrev> 7687. “Pondicheri” <abbrev xmlns:xlink="http://www.w3.org/1999/xlink" content-type="institution" xlink:title="Muséum National d’Histoire Naturelle, Paris, France" id="ABBRID0EIMDK" xlink:type="simple">MNHN</abbrev> 7686. “Pakistan occ” <abbrev xmlns:xlink="http://www.w3.org/1999/xlink" content-type="institution" xlink:title="Muséum National d’Histoire Naturelle, Paris, France" id="ABBRID0ENMDK" xlink:type="simple">MNHN</abbrev> 1962.239, <abbrev xmlns:xlink="http://www.w3.org/1999/xlink" content-type="institution" xlink:title="Muséum National d’Histoire Naturelle, Paris, France" id="ABBRID0ESMDK" xlink:type="simple">MNHN</abbrev> 1962.236, <abbrev xmlns:xlink="http://www.w3.org/1999/xlink" content-type="institution" xlink:title="Muséum National d’Histoire Naturelle, Paris, France" id="ABBRID0EXMDK" xlink:type="simple">MNHN</abbrev> 1962.238, <abbrev xmlns:xlink="http://www.w3.org/1999/xlink" content-type="institution" xlink:title="Muséum National d’Histoire Naturelle, Paris, France" id="ABBRID0E3MDK" xlink:type="simple">MNHN</abbrev> 1962.237. “Birma” MNHN1893-413.</p><p><bold><italic><tp:taxon-name><tp:taxon-name-part taxon-name-part-type="genus" reg="Bungarus">B.</tp:taxon-name-part> <tp:taxon-name-part taxon-name-part-type="species" reg="ceylonicus">ceylonicus</tp:taxon-name-part></tp:taxon-name></italic>.</bold> (1 specimens). “Sri Lanka” <abbrev xmlns:xlink="http://www.w3.org/1999/xlink" content-type="institution" xlink:title="Muséum National d’Histoire Naturelle, Paris, France" id="ABBRID0ERNDK" xlink:type="simple">MNHN</abbrev> 4259 (1872-32).</p><p><bold><italic><tp:taxon-name><tp:taxon-name-part taxon-name-part-type="genus" reg="Bungarus">B.</tp:taxon-name-part> <tp:taxon-name-part taxon-name-part-type="species" reg="fasciatus">fasciatus</tp:taxon-name-part></tp:taxon-name></italic>.</bold> (1 specimens). “Bengkalis, Siak, Indonesia” <abbrev xmlns:xlink="http://www.w3.org/1999/xlink" content-type="institution" xlink:title="Rijksmuseum van Natuurlijke Historie, Leiden, the Netherlands" id="ABBRID0EGODK" xlink:type="simple">RMNH</abbrev> 1667.</p><p><bold><italic><tp:taxon-name><tp:taxon-name-part taxon-name-part-type="genus" reg="Bungarus">B.</tp:taxon-name-part> <tp:taxon-name-part taxon-name-part-type="species" reg="candidus">candidus</tp:taxon-name-part></tp:taxon-name></italic>.</bold> (20 specimens). “Palembang, Sumatra, Indonesia” <abbrev xmlns:xlink="http://www.w3.org/1999/xlink" content-type="institution" xlink:title="Rijksmuseum van Natuurlijke Historie, Leiden, the Netherlands" id="ABBRID0E2ODK" xlink:type="simple">RMNH</abbrev> 11416. “Java, Indonesia” <named-content xmlns:xlink="http://www.w3.org/1999/xlink" content-type="dwc:institutional_code" xlink:type="simple">NMW</named-content> 27730:2, <named-content xmlns:xlink="http://www.w3.org/1999/xlink" content-type="dwc:institutional_code" xlink:type="simple">NMW</named-content> 27730:7, <named-content xmlns:xlink="http://www.w3.org/1999/xlink" content-type="dwc:institutional_code" xlink:type="simple">NMW</named-content> 27730:3, <named-content xmlns:xlink="http://www.w3.org/1999/xlink" content-type="dwc:institutional_code" xlink:type="simple">NMW</named-content> 27730:4; <named-content xmlns:xlink="http://www.w3.org/1999/xlink" content-type="dwc:institutional_code" xlink:type="simple">NMW</named-content> 27740:5, <named-content xmlns:xlink="http://www.w3.org/1999/xlink" content-type="dwc:institutional_code" xlink:type="simple">NMW</named-content> 27740:4, <named-content xmlns:xlink="http://www.w3.org/1999/xlink" content-type="dwc:institutional_code" xlink:type="simple">NMW</named-content> 9486:4, <named-content xmlns:xlink="http://www.w3.org/1999/xlink" content-type="dwc:institutional_code" xlink:type="simple">NMW</named-content> 9486:3, <named-content xmlns:xlink="http://www.w3.org/1999/xlink" content-type="dwc:institutional_code" xlink:type="simple">NMW</named-content> 27730:5, <named-content xmlns:xlink="http://www.w3.org/1999/xlink" content-type="dwc:institutional_code" xlink:type="simple">NMW</named-content> 27730:1, <named-content xmlns:xlink="http://www.w3.org/1999/xlink" content-type="dwc:institutional_code" xlink:type="simple">NMW</named-content> 9486:1, <named-content xmlns:xlink="http://www.w3.org/1999/xlink" content-type="dwc:institutional_code" xlink:type="simple">NMW</named-content> 9486:6, <named-content xmlns:xlink="http://www.w3.org/1999/xlink" content-type="dwc:institutional_code" xlink:type="simple">NMW</named-content> 9486:5, <named-content xmlns:xlink="http://www.w3.org/1999/xlink" content-type="dwc:institutional_code" xlink:type="simple">NMW</named-content> 9486:2, <named-content xmlns:xlink="http://www.w3.org/1999/xlink" content-type="dwc:institutional_code" xlink:type="simple">NMW</named-content> 27711:1, <named-content xmlns:xlink="http://www.w3.org/1999/xlink" content-type="dwc:institutional_code" xlink:type="simple">NMW</named-content> 27711:2, <named-content xmlns:xlink="http://www.w3.org/1999/xlink" content-type="dwc:institutional_code" xlink:type="simple">NMW</named-content> 27711:3. “Johor, Malaysia” <abbrev xmlns:xlink="http://www.w3.org/1999/xlink" content-type="institution" xlink:title="Shenyang Normal University" id="ABBRID0EITDK" xlink:type="simple">SYNU</abbrev> R180411. “Quang Binh, Vietnam” RH06153.</p><p><bold><italic><tp:taxon-name><tp:taxon-name-part taxon-name-part-type="genus" reg="Bungarus">B.</tp:taxon-name-part> <tp:taxon-name-part taxon-name-part-type="species" reg="multicinctus">multicinctus</tp:taxon-name-part></tp:taxon-name></italic>.</bold> China: (24 specimens). “Anhui, China” <named-content xmlns:xlink="http://www.w3.org/1999/xlink" content-type="dwc:institutional_code" xlink:type="simple">CIB</named-content> 12209; “Chongqing, China” <named-content xmlns:xlink="http://www.w3.org/1999/xlink" content-type="dwc:institutional_code" xlink:type="simple">CIB</named-content> 12215. “Fujian, China” <named-content xmlns:xlink="http://www.w3.org/1999/xlink" content-type="dwc:institutional_code" xlink:type="simple">CIB</named-content> 12212, <named-content xmlns:xlink="http://www.w3.org/1999/xlink" content-type="dwc:institutional_code" xlink:type="simple">CIB</named-content> 12204, <named-content xmlns:xlink="http://www.w3.org/1999/xlink" content-type="dwc:institutional_code" xlink:type="simple">CIB</named-content> 12203, <named-content xmlns:xlink="http://www.w3.org/1999/xlink" content-type="dwc:institutional_code" xlink:type="simple">CIB</named-content> 12207, <named-content xmlns:xlink="http://www.w3.org/1999/xlink" content-type="dwc:institutional_code" xlink:type="simple">CIB</named-content> 12206, <named-content xmlns:xlink="http://www.w3.org/1999/xlink" content-type="dwc:institutional_code" xlink:type="simple">CIB</named-content> 12205, <named-content xmlns:xlink="http://www.w3.org/1999/xlink" content-type="dwc:institutional_code" xlink:type="simple">CIB</named-content> DL18090209, <named-content xmlns:xlink="http://www.w3.org/1999/xlink" content-type="dwc:institutional_code" xlink:type="simple">CIB</named-content> DL18090210; “Guangdong, China” <named-content xmlns:xlink="http://www.w3.org/1999/xlink" content-type="dwc:institutional_code" xlink:type="simple">CIB</named-content> 12191, <named-content xmlns:xlink="http://www.w3.org/1999/xlink" content-type="dwc:institutional_code" xlink:type="simple">CIB</named-content> 12194; “Guangxi, China” <named-content xmlns:xlink="http://www.w3.org/1999/xlink" content-type="dwc:institutional_code" xlink:type="simple">CIB</named-content> 12192, <named-content xmlns:xlink="http://www.w3.org/1999/xlink" content-type="dwc:institutional_code" xlink:type="simple">CIB</named-content> 93924, <named-content xmlns:xlink="http://www.w3.org/1999/xlink" content-type="dwc:institutional_code" xlink:type="simple">CIB</named-content> 93923, <named-content xmlns:xlink="http://www.w3.org/1999/xlink" content-type="dwc:institutional_code" xlink:type="simple">CIB</named-content> 104228; “Zhejiang, China” <named-content xmlns:xlink="http://www.w3.org/1999/xlink" content-type="dwc:institutional_code" xlink:type="simple">CIB</named-content> 12208; “Jiangxi, China” <named-content xmlns:xlink="http://www.w3.org/1999/xlink" content-type="dwc:institutional_code" xlink:type="simple">CIB</named-content> 12210, <named-content xmlns:xlink="http://www.w3.org/1999/xlink" content-type="dwc:institutional_code" xlink:type="simple">CIB</named-content> 12211; “Hainan, China” <named-content xmlns:xlink="http://www.w3.org/1999/xlink" content-type="dwc:institutional_code" xlink:type="simple">CIB</named-content> 12197, <abbrev xmlns:xlink="http://www.w3.org/1999/xlink" content-type="institution" xlink:title="Shenyang Normal University" id="ABBRID0E4YDK" xlink:type="simple">SYNU</abbrev> R180305; “Guizhou, China” <named-content xmlns:xlink="http://www.w3.org/1999/xlink" content-type="dwc:institutional_code" xlink:type="simple">CIB</named-content> 83793; “Hunan, China” <named-content xmlns:xlink="http://www.w3.org/1999/xlink" content-type="dwc:institutional_code" xlink:type="simple">CIB</named-content> 12213, <named-content xmlns:xlink="http://www.w3.org/1999/xlink" content-type="dwc:institutional_code" xlink:type="simple">CIB</named-content> 12214.</p><p><bold><italic><tp:taxon-name><tp:taxon-name-part taxon-name-part-type="genus" reg="Bungarus">B.</tp:taxon-name-part> <tp:taxon-name-part taxon-name-part-type="species" reg="wanghaotingi">wanghaotingi</tp:taxon-name-part></tp:taxon-name></italic>.</bold> China: (16 specimens). “Guangxi, China” <named-content xmlns:xlink="http://www.w3.org/1999/xlink" content-type="dwc:institutional_code" xlink:type="simple">CIB</named-content> FCDZ20170806, <named-content xmlns:xlink="http://www.w3.org/1999/xlink" content-type="dwc:institutional_code" xlink:type="simple">CIB</named-content> 104227. “Yunnan, China” <named-content xmlns:xlink="http://www.w3.org/1999/xlink" content-type="dwc:institutional_code" xlink:type="simple">CIB</named-content> 12216, <named-content xmlns:xlink="http://www.w3.org/1999/xlink" content-type="dwc:institutional_code" xlink:type="simple">CIB</named-content> 12201, <named-content xmlns:xlink="http://www.w3.org/1999/xlink" content-type="dwc:institutional_code" xlink:type="simple">CIB</named-content> ML20170801, <named-content xmlns:xlink="http://www.w3.org/1999/xlink" content-type="dwc:institutional_code" xlink:type="simple">CIB</named-content> MLMY20170801, <named-content xmlns:xlink="http://www.w3.org/1999/xlink" content-type="dwc:institutional_code" xlink:type="simple">CIB</named-content> JCR36, <named-content xmlns:xlink="http://www.w3.org/1999/xlink" content-type="dwc:institutional_code" xlink:type="simple">CIB</named-content> JCR36-2, <named-content xmlns:xlink="http://www.w3.org/1999/xlink" content-type="dwc:institutional_code" xlink:type="simple">CIB</named-content> DL2019051401, <named-content xmlns:xlink="http://www.w3.org/1999/xlink" content-type="dwc:institutional_code" xlink:type="simple">CIB</named-content> DL20190525, <named-content xmlns:xlink="http://www.w3.org/1999/xlink" content-type="dwc:institutional_code" xlink:type="simple">CIB</named-content> DL2019070301, <named-content xmlns:xlink="http://www.w3.org/1999/xlink" content-type="dwc:institutional_code" xlink:type="simple">CIB</named-content> DL20190522, <named-content xmlns:xlink="http://www.w3.org/1999/xlink" content-type="dwc:institutional_code" xlink:type="simple">CIB</named-content> JCR2019062003, <named-content xmlns:xlink="http://www.w3.org/1999/xlink" content-type="dwc:institutional_code" xlink:type="simple">CIB</named-content> JCR2019062311, <named-content xmlns:xlink="http://www.w3.org/1999/xlink" content-type="dwc:institutional_code" xlink:type="simple">CIB</named-content> JCR2019061703, <named-content xmlns:xlink="http://www.w3.org/1999/xlink" content-type="dwc:institutional_code" xlink:type="simple">CIB</named-content> JCR2019061807.</p><p><bold><italic><tp:taxon-name><tp:taxon-name-part taxon-name-part-type="genus" reg="Bungarus">B.</tp:taxon-name-part> <tp:taxon-name-part taxon-name-part-type="species" reg="suzhenae">suzhenae</tp:taxon-name-part></tp:taxon-name></italic> sp. nov. China</bold>. (4 specimens). “Yingjiang, Yunnan, China” <named-content xmlns:xlink="http://www.w3.org/1999/xlink" content-type="dwc:institutional_code" xlink:type="simple">CIB</named-content> 116088–<named-content xmlns:xlink="http://www.w3.org/1999/xlink" content-type="dwc:institutional_code" xlink:type="simple">CIB</named-content> 116091.</p><p>Specimens checked hemipenes:</p><p><bold><italic><tp:taxon-name><tp:taxon-name-part taxon-name-part-type="genus" reg="Bungarus">B.</tp:taxon-name-part> <tp:taxon-name-part taxon-name-part-type="species" reg="multicinctus">multicinctus</tp:taxon-name-part></tp:taxon-name></italic>.</bold> “Guangdong, China” <named-content xmlns:xlink="http://www.w3.org/1999/xlink" content-type="dwc:institutional_code" xlink:type="simple">CIB</named-content> 12191. “Shangyou, Jiangxi, China” <named-content xmlns:xlink="http://www.w3.org/1999/xlink" content-type="dwc:institutional_code" xlink:type="simple">CIB</named-content> 12211. “Nanning, Guangxi, China” <named-content xmlns:xlink="http://www.w3.org/1999/xlink" content-type="dwc:institutional_code" xlink:type="simple">CIB</named-content> 104228. “Lishui, Zhejiang, China” <named-content xmlns:xlink="http://www.w3.org/1999/xlink" content-type="dwc:institutional_code" xlink:type="simple">CIB</named-content> DL2019051701.</p><p><bold><italic><tp:taxon-name><tp:taxon-name-part taxon-name-part-type="genus" reg="Bungarus">B.</tp:taxon-name-part> <tp:taxon-name-part taxon-name-part-type="species" reg="wanghaotingi">wanghaotingi</tp:taxon-name-part></tp:taxon-name></italic>. China.</bold> “Luodian, Guizhou, China” <named-content xmlns:xlink="http://www.w3.org/1999/xlink" content-type="dwc:institutional_code" xlink:type="simple">CIB</named-content> 83793. “Beiliu, Guangxi, China” <named-content xmlns:xlink="http://www.w3.org/1999/xlink" content-type="dwc:institutional_code" xlink:type="simple">CIB</named-content> 104227. “Mengla, Yunnan, China” <named-content xmlns:xlink="http://www.w3.org/1999/xlink" content-type="dwc:institutional_code" xlink:type="simple">CIB</named-content> MLML20170801.</p><p><bold><italic><tp:taxon-name><tp:taxon-name-part taxon-name-part-type="genus" reg="Bungarus">B.</tp:taxon-name-part> <tp:taxon-name-part taxon-name-part-type="species" reg="suzhenae">suzhenae</tp:taxon-name-part></tp:taxon-name></italic> sp. nov.</bold> “Yingjiang, Yunnan, China” <named-content xmlns:xlink="http://www.w3.org/1999/xlink" content-type="dwc:institutional_code" xlink:type="simple">CIB</named-content> 116089.</p><p><bold><italic><tp:taxon-name><tp:taxon-name-part taxon-name-part-type="genus" reg="Bungarus">B.</tp:taxon-name-part> <tp:taxon-name-part taxon-name-part-type="species" reg="candidus">candidus</tp:taxon-name-part></tp:taxon-name></italic></bold> “Phong Nha-Ke Bang National Park Administration, Quang Binh Province, Vietnam” RH06153.</p></app><table-wrap id="T1" position="float" orientation="portrait"><label>Table 1.</label><caption><p>Comparison of main morphological characters in the <italic><tp:taxon-name><tp:taxon-name-part taxon-name-part-type="genus" reg="Bungarus">Bungarus</tp:taxon-name-part></tp:taxon-name></italic> species.</p></caption><table id="TID0ED3AI" rules="all"><tbody><tr><th rowspan="1" colspan="1">Species</th><th rowspan="1" colspan="1">
                <abbrev xmlns:xlink="http://www.w3.org/1999/xlink" xlink:title="dorsal scale rows" id="ABBRID0EJHAC" xlink:type="simple">DSR</abbrev>
              </th><th rowspan="1" colspan="1">
                <abbrev xmlns:xlink="http://www.w3.org/1999/xlink" xlink:title="ventral scales" id="ABBRID0ERHAC" xlink:type="simple">VEN</abbrev>
              </th><th rowspan="1" colspan="1">NSC</th><th rowspan="1" colspan="1">
                <abbrev xmlns:xlink="http://www.w3.org/1999/xlink" xlink:title="subcaudals" id="ABBRID0E3HAC" xlink:type="simple">SC</abbrev>
              </th><th rowspan="1" colspan="1">Loreal</th><th rowspan="1" colspan="1">Dorsal body pattern</th><th rowspan="1" colspan="1">
                <abbrev xmlns:xlink="http://www.w3.org/1999/xlink" xlink:title="bands on the body" id="ABBRID0EKIAC" xlink:type="simple">BB</abbrev>
              </th><th rowspan="1" colspan="1">Reference</th></tr><tr><td rowspan="2" colspan="1">
                <bold><italic><tp:taxon-name><tp:taxon-name-part taxon-name-part-type="genus" reg="Bungarus">B.</tp:taxon-name-part> <tp:taxon-name-part taxon-name-part-type="species" reg="candidus">candidus</tp:taxon-name-part></tp:taxon-name></italic></bold>
              </td><td rowspan="2" colspan="1">15</td><td rowspan="1" colspan="1">209–224</td><td rowspan="1" colspan="1">41–50</td><td rowspan="2" colspan="1">undivided</td><td rowspan="2" colspan="1">absent</td><td rowspan="2" colspan="1">white bands</td><td rowspan="1" colspan="1">18–26</td><td rowspan="2" colspan="1">This study</td></tr><tr><td rowspan="1" colspan="1">(215.2 ± 3.8 n = 18)</td><td rowspan="1" colspan="1">(46.2 ± 2.1 n = 17)</td><td rowspan="1" colspan="1">(21.4 ± 1.8 n = 19)</td></tr><tr><td rowspan="2" colspan="1">
                <bold><italic><tp:taxon-name><tp:taxon-name-part taxon-name-part-type="genus" reg="Bungarus">B.</tp:taxon-name-part> <tp:taxon-name-part taxon-name-part-type="species" reg="wanghaotingi">wanghaotingi</tp:taxon-name-part></tp:taxon-name></italic></bold>
              </td><td rowspan="2" colspan="1">15</td><td rowspan="1" colspan="1">209–259</td><td rowspan="1" colspan="1">32–64</td><td rowspan="2" colspan="1">undivided</td><td rowspan="2" colspan="1">absent</td><td rowspan="2" colspan="1">white bands</td><td rowspan="1" colspan="1">18–33</td><td rowspan="2" colspan="1">This study (n = 16); <xref ref-type="bibr" rid="B60">Yang and Rao 2008</xref> (n = 10); <xref ref-type="bibr" rid="B42">Pope 1928</xref> (n = 1)</td></tr><tr><td rowspan="1" colspan="1">(230.4 ± 12.3 n = 23)</td><td rowspan="1" colspan="1">(51.1 ± 6.4 n = 22)</td><td rowspan="1" colspan="1">(25.1 ± 3.2 n = 27)</td></tr><tr><td rowspan="2" colspan="1">
                <bold><italic><tp:taxon-name><tp:taxon-name-part taxon-name-part-type="genus" reg="Bungarus">B.</tp:taxon-name-part> <tp:taxon-name-part taxon-name-part-type="species" reg="multicinctus">multicinctus</tp:taxon-name-part></tp:taxon-name></italic></bold>
              </td><td rowspan="2" colspan="1">15</td><td rowspan="1" colspan="1">196–236</td><td rowspan="1" colspan="1">38–58</td><td rowspan="2" colspan="1">undivided</td><td rowspan="2" colspan="1">absent</td><td rowspan="2" colspan="1">white bands</td><td rowspan="1" colspan="1">31–50</td><td rowspan="2" colspan="1">This study</td></tr><tr><td rowspan="1" colspan="1">(214.1 ± 8.9 n = 24)</td><td rowspan="1" colspan="1">(47.1 ± 4.9 n = 23)</td><td rowspan="1" colspan="1">(39.3 ± 4.7 n = 24)</td></tr><tr><td rowspan="2" colspan="1">
                <bold><italic><tp:taxon-name><tp:taxon-name-part taxon-name-part-type="genus" reg="Bungarus">B.</tp:taxon-name-part> <tp:taxon-name-part taxon-name-part-type="species" reg="suzhenae">suzhenae</tp:taxon-name-part></tp:taxon-name></italic> sp. nov.</bold>
              </td><td rowspan="2" colspan="1">15</td><td rowspan="1" colspan="1">220–229</td><td rowspan="1" colspan="1">51–54</td><td rowspan="2" colspan="1">undivided</td><td rowspan="2" colspan="1">absent</td><td rowspan="2" colspan="1">white bands</td><td rowspan="1" colspan="1">26–38</td><td rowspan="2" colspan="1">This study</td></tr><tr><td rowspan="1" colspan="1">(223 ± 4.1 n = 4)</td><td rowspan="1" colspan="1">(53 ± 1.5 n = 3)</td><td rowspan="1" colspan="1">(39.3 ± 4.7 n = 4)</td></tr><tr><td rowspan="1" colspan="1">
                <bold><italic><tp:taxon-name><tp:taxon-name-part taxon-name-part-type="genus" reg="Bungarus">B.</tp:taxon-name-part> <tp:taxon-name-part taxon-name-part-type="species" reg="magnimaculatus">magnimaculatus</tp:taxon-name-part></tp:taxon-name></italic></bold>
              </td><td rowspan="1" colspan="1">15</td><td rowspan="1" colspan="1">214–235 (n = ?)</td><td rowspan="1" colspan="1">40–48</td><td rowspan="1" colspan="1">undivided</td><td rowspan="1" colspan="1">absent</td><td rowspan="1" colspan="1">broad, white bands</td><td rowspan="1" colspan="1">11–14</td><td rowspan="1" colspan="1">
                <xref ref-type="bibr" rid="B33">Leviton et al. 2003</xref>
              </td></tr><tr><td rowspan="1" colspan="1">
                <bold><italic><tp:taxon-name><tp:taxon-name-part taxon-name-part-type="genus" reg="Bungarus">B.</tp:taxon-name-part> <tp:taxon-name-part taxon-name-part-type="species" reg="niger">niger</tp:taxon-name-part></tp:taxon-name></italic></bold>
              </td><td rowspan="1" colspan="1">15</td><td rowspan="1" colspan="1">216–231 (n = ?)</td><td rowspan="1" colspan="1">47–57</td><td rowspan="1" colspan="1">undivided</td><td rowspan="1" colspan="1">absent</td><td rowspan="1" colspan="1">body black</td><td rowspan="1" colspan="1">/</td><td rowspan="1" colspan="1">
                <xref ref-type="bibr" rid="B56">Wall 1908</xref>
              </td></tr><tr><td rowspan="1" colspan="1">
                <bold><italic><tp:taxon-name><tp:taxon-name-part taxon-name-part-type="genus" reg="Bungarus">B.</tp:taxon-name-part> <tp:taxon-name-part taxon-name-part-type="species" reg="caeruleus">caeruleus</tp:taxon-name-part></tp:taxon-name></italic></bold>
              </td><td rowspan="1" colspan="1">15</td><td rowspan="1" colspan="1">200–217 (n &gt; 20)</td><td rowspan="1" colspan="1">33–54</td><td rowspan="1" colspan="1">undivided</td><td rowspan="1" colspan="1">absent</td><td rowspan="1" colspan="1">white bands (in pairs)</td><td rowspan="1" colspan="1">29–65</td><td rowspan="1" colspan="1"><xref ref-type="bibr" rid="B6">Biswas and Sanyal 1978</xref> (n = ?); <xref ref-type="bibr" rid="B47">Slowinski 1994</xref> (n = 11); <xref ref-type="bibr" rid="B57">Whitaker and Captain 2004</xref> (n = ?); This study (n = 9)</td></tr><tr><td rowspan="1" colspan="1">
                <bold><italic><tp:taxon-name><tp:taxon-name-part taxon-name-part-type="genus" reg="Bungarus">B.</tp:taxon-name-part> <tp:taxon-name-part taxon-name-part-type="species" reg="ceylonicus">ceylonicus</tp:taxon-name-part></tp:taxon-name></italic></bold>
              </td><td rowspan="1" colspan="1">15</td><td rowspan="1" colspan="1">219–235 (n = ?)</td><td rowspan="1" colspan="1">33–40</td><td rowspan="1" colspan="1">undivided</td><td rowspan="1" colspan="1">absent</td><td rowspan="1" colspan="1">narrow white rings</td><td rowspan="1" colspan="1">15–20</td><td rowspan="1" colspan="1"><xref ref-type="bibr" rid="B8">Boulenger 1890</xref>; <xref ref-type="bibr" rid="B56">Wall 1908</xref>; this study</td></tr><tr><td rowspan="1" colspan="1">
                <bold><italic><tp:taxon-name><tp:taxon-name-part taxon-name-part-type="genus" reg="Bungarus">B.</tp:taxon-name-part> <tp:taxon-name-part taxon-name-part-type="species" reg="lividus">lividus</tp:taxon-name-part></tp:taxon-name></italic></bold>
              </td><td rowspan="1" colspan="1">15</td><td rowspan="1" colspan="1">212–225 (n = ?)</td><td rowspan="1" colspan="1">37–56</td><td rowspan="1" colspan="1">undivided</td><td rowspan="1" colspan="1">absent</td><td rowspan="1" colspan="1">black or blackish blue</td><td rowspan="1" colspan="1">/</td><td rowspan="1" colspan="1">
                <xref ref-type="bibr" rid="B48">Smits 1943</xref>
              </td></tr><tr><td rowspan="1" colspan="1">
                <bold><italic><tp:taxon-name><tp:taxon-name-part taxon-name-part-type="genus" reg="Bungarus">B.</tp:taxon-name-part> <tp:taxon-name-part taxon-name-part-type="species" reg="andamanensis">andamanensis</tp:taxon-name-part></tp:taxon-name></italic></bold>
              </td><td rowspan="1" colspan="1">15</td><td rowspan="1" colspan="1">193–197 (n = ?)</td><td rowspan="1" colspan="1">45–47</td><td rowspan="1" colspan="1">undivided</td><td rowspan="1" colspan="1">absent</td><td rowspan="1" colspan="1">yellow band</td><td rowspan="1" colspan="1">39–47</td><td rowspan="1" colspan="1">
                <xref ref-type="bibr" rid="B6">Biswas and Sanyal 1978</xref>
              </td></tr><tr><td rowspan="1" colspan="1">
                <bold><italic><tp:taxon-name><tp:taxon-name-part taxon-name-part-type="genus" reg="Bungarus">B.</tp:taxon-name-part> <tp:taxon-name-part taxon-name-part-type="species" reg="persicus">persicus</tp:taxon-name-part></tp:taxon-name></italic></bold>
              </td><td rowspan="1" colspan="1">17</td><td rowspan="1" colspan="1">236–238 (n = 2)</td><td rowspan="1" colspan="1">50–53</td><td rowspan="1" colspan="1">undivided</td><td rowspan="1" colspan="1">present</td><td rowspan="1" colspan="1">white crossbars</td><td rowspan="1" colspan="1">25</td><td rowspan="1" colspan="1">
                <xref ref-type="bibr" rid="B1">Abtin et al. 2014</xref>
              </td></tr><tr><td rowspan="1" colspan="1">
                <bold><italic><tp:taxon-name><tp:taxon-name-part taxon-name-part-type="genus" reg="Bungarus">B.</tp:taxon-name-part> <tp:taxon-name-part taxon-name-part-type="species" reg="sindanus">sindanus</tp:taxon-name-part></tp:taxon-name></italic></bold>
              </td><td rowspan="1" colspan="1">17</td><td rowspan="1" colspan="1">220–237 (n = ?)</td><td rowspan="1" colspan="1">45–53</td><td rowspan="1" colspan="1">undivided</td><td rowspan="1" colspan="1">absent</td><td rowspan="1" colspan="1">white bands</td><td rowspan="1" colspan="1">/</td><td rowspan="1" colspan="1">
                <xref ref-type="bibr" rid="B25">Khan 2002</xref>
              </td></tr><tr><td rowspan="1" colspan="1">
                <bold><italic><tp:taxon-name><tp:taxon-name-part taxon-name-part-type="genus" reg="Bungarus">B.</tp:taxon-name-part> <tp:taxon-name-part taxon-name-part-type="species" reg="walli">walli</tp:taxon-name-part></tp:taxon-name></italic></bold>
              </td><td rowspan="1" colspan="1">17</td><td rowspan="1" colspan="1">196–208 (n = ?)</td><td rowspan="1" colspan="1">50–55</td><td rowspan="1" colspan="1">undivided</td><td rowspan="1" colspan="1">absent</td><td rowspan="1" colspan="1">white spots</td><td rowspan="1" colspan="1">/</td><td rowspan="1" colspan="1">
                <xref ref-type="bibr" rid="B55">Wall 1907</xref>
              </td></tr><tr><td rowspan="1" colspan="1">
                <bold><italic><tp:taxon-name><tp:taxon-name-part taxon-name-part-type="genus" reg="Bungarus">B.</tp:taxon-name-part> <tp:taxon-name-part taxon-name-part-type="species" reg="fasciatus">fasciatus</tp:taxon-name-part></tp:taxon-name></italic></bold>
              </td><td rowspan="1" colspan="1">15</td><td rowspan="1" colspan="1">217–237 (n &gt; 11)</td><td rowspan="1" colspan="1">33–41</td><td rowspan="1" colspan="1">undivided</td><td rowspan="1" colspan="1">absent</td><td rowspan="1" colspan="1">yellow band</td><td rowspan="1" colspan="1">19–29</td><td rowspan="1" colspan="1"><xref ref-type="bibr" rid="B60">Yang and Rao 2008</xref>; <xref ref-type="bibr" rid="B33">Leviton et al. 2003</xref>; and this study</td></tr><tr><td rowspan="1" colspan="1">
                <bold><italic><tp:taxon-name><tp:taxon-name-part taxon-name-part-type="genus" reg="Bungarus">B.</tp:taxon-name-part> <tp:taxon-name-part taxon-name-part-type="species" reg="slowinskii">slowinskii</tp:taxon-name-part></tp:taxon-name></italic></bold>
              </td><td rowspan="1" colspan="1">15</td><td rowspan="1" colspan="1">225–230 (n = 7)</td><td rowspan="1" colspan="1">33–41</td><td rowspan="1" colspan="1">divided</td><td rowspan="1" colspan="1">absent</td><td rowspan="1" colspan="1">narrow white rings</td><td rowspan="1" colspan="1">27–33</td><td rowspan="1" colspan="1"><xref ref-type="bibr" rid="B27">Kuch et al. 2005</xref> (n = 3); <xref ref-type="bibr" rid="B26">Kharin et al. 2011</xref> (n = 3); <xref ref-type="bibr" rid="B49">Smits and Hauser 2019</xref> (n =1)</td></tr><tr><td rowspan="1" colspan="1">
                <bold><italic><tp:taxon-name><tp:taxon-name-part taxon-name-part-type="genus" reg="Bungarus">B.</tp:taxon-name-part> <tp:taxon-name-part taxon-name-part-type="species" reg="bungaroides">bungaroides</tp:taxon-name-part></tp:taxon-name></italic></bold>
              </td><td rowspan="1" colspan="1">15</td><td rowspan="1" colspan="1">220–237 (n = ?)</td><td rowspan="1" colspan="1">44–51</td><td rowspan="1" colspan="1">divided</td><td rowspan="1" colspan="1">absent</td><td rowspan="1" colspan="1">white rings</td><td rowspan="1" colspan="1">46–60</td><td rowspan="1" colspan="1"><xref ref-type="bibr" rid="B27">Kuch et al. 2005</xref>; <xref ref-type="bibr" rid="B26">Kharin et al. 2011</xref>; <xref ref-type="bibr" rid="B49">Smits and Hauser 2019</xref></td></tr><tr><td rowspan="1" colspan="1">
                <bold><italic><tp:taxon-name><tp:taxon-name-part taxon-name-part-type="genus" reg="Bungarus">B.</tp:taxon-name-part> <tp:taxon-name-part taxon-name-part-type="species" reg="flaviceps">flaviceps</tp:taxon-name-part></tp:taxon-name></italic></bold>
              </td><td rowspan="1" colspan="1">13</td><td rowspan="1" colspan="1">193–236 (n = ?)</td><td rowspan="1" colspan="1">42–52</td><td rowspan="1" colspan="1">undivided</td><td rowspan="1" colspan="1">absent</td><td rowspan="1" colspan="1">head red or orange, body not black and white banded</td><td rowspan="1" colspan="1">/</td><td rowspan="1" colspan="1"><xref ref-type="bibr" rid="B56">Wall 1908</xref>; <xref ref-type="bibr" rid="B29">Kuch 2007</xref></td></tr></tbody></table><table-wrap-foot><fn><p>Abbreviations. – See in Material and methods. Note: In the <italic><tp:taxon-name><tp:taxon-name-part taxon-name-part-type="genus" reg="Bungarus">B.</tp:taxon-name-part> <tp:taxon-name-part taxon-name-part-type="species" reg="candidus">candidus</tp:taxon-name-part></tp:taxon-name></italic>/<italic><tp:taxon-name><tp:taxon-name-part taxon-name-part-type="genus" reg="Bungarus"/><tp:taxon-name-part taxon-name-part-type="species" reg="multicinctus">multicinctus</tp:taxon-name-part></tp:taxon-name></italic> complex, the values in parentheses represent the mean and standard deviation, and some specimens are incomplete; we only count complete specimens for certain characteristics.</p></fn></table-wrap-foot></table-wrap><table-wrap id="T2" position="float" orientation="portrait"><label>Table 2.</label><caption><p>Comparison of pattern features and hemipenis morphology in of the <italic><tp:taxon-name><tp:taxon-name-part taxon-name-part-type="genus" reg="Bungarus">B.</tp:taxon-name-part> <tp:taxon-name-part taxon-name-part-type="species" reg="candidus">candidus</tp:taxon-name-part></tp:taxon-name></italic>/<italic><tp:taxon-name><tp:taxon-name-part taxon-name-part-type="genus" reg="Bungarus"/><tp:taxon-name-part taxon-name-part-type="species" reg="multicinctus">multicinctus</tp:taxon-name-part></tp:taxon-name></italic> complex.</p></caption><table id="TID0ET1BI" rules="all"><tbody><tr><th rowspan="2" colspan="1">Species</th><th rowspan="1" colspan="5">Coloration and patterns</th><th rowspan="1" colspan="3">Hemipenis morphology</th></tr><tr><th rowspan="1" colspan="1">Vertebral scales covered by white bands on middle body</th><th rowspan="1" colspan="1">Heads and necks of adults</th><th rowspan="1" colspan="1">Heads and necks of juveniles</th><th rowspan="1" colspan="1">Ventral surface of body</th><th rowspan="1" colspan="1">Ventral surface of tail</th><th rowspan="1" colspan="1">
                  <abbrev xmlns:xlink="http://www.w3.org/1999/xlink" xlink:title="Shape of large spine" id="ABBRID0EBPBG" xlink:type="simple">SLS</abbrev>
                </th><th rowspan="1" colspan="1">
                  <abbrev xmlns:xlink="http://www.w3.org/1999/xlink" xlink:title="Level of keratinization on tips" id="ABBRID0EJPBG" xlink:type="simple">LK</abbrev>
                </th><th rowspan="1" colspan="1">Shape of tips</th></tr><tr><td rowspan="1" colspan="1">
                  <bold><italic><tp:taxon-name><tp:taxon-name-part taxon-name-part-type="genus" reg="Bungarus">B.</tp:taxon-name-part> <tp:taxon-name-part taxon-name-part-type="species" reg="multicinctus">multicinctus</tp:taxon-name-part></tp:taxon-name></italic> n = 24</bold>
                </td><td rowspan="1" colspan="1">1.4 ± 0.4, (1.0–2.0)</td><td rowspan="1" colspan="1">uniform black</td><td rowspan="1" colspan="1">scales on lateral neck dim white edged</td><td rowspan="1" colspan="1">white, with dense with brown pigments</td><td rowspan="1" colspan="1">dense black bands and patches</td><td rowspan="1" colspan="1">papilla-like</td><td rowspan="1" colspan="1">weak</td><td rowspan="1" colspan="1">rod like, with a distinct boundary with large spines</td></tr><tr><td rowspan="1" colspan="1">
                  <bold><italic><tp:taxon-name><tp:taxon-name-part taxon-name-part-type="genus" reg="Bungarus">B.</tp:taxon-name-part> <tp:taxon-name-part taxon-name-part-type="species" reg="candidus">candidus</tp:taxon-name-part></tp:taxon-name></italic> n = 18</bold>
                </td><td rowspan="1" colspan="1">3.8 ± 0.6, (3.0–5.0)</td><td rowspan="1" colspan="1">temporal area and lateral neck stained white</td><td rowspan="1" colspan="1">temporal area and lateral neck creamily white</td><td rowspan="1" colspan="1">immaculate white</td><td rowspan="1" colspan="1">broad dark crossbands</td><td rowspan="1" colspan="1">in shape of fangs</td><td rowspan="1" colspan="1">strong</td><td rowspan="1" colspan="1">cone, no clear boundary with large spines</td></tr><tr><td rowspan="1" colspan="1">
                  <bold><italic><tp:taxon-name><tp:taxon-name-part taxon-name-part-type="genus" reg="Bungarus">B.</tp:taxon-name-part> <tp:taxon-name-part taxon-name-part-type="species" reg="wanghaotingi">wanghaotingi</tp:taxon-name-part></tp:taxon-name></italic> n = 23</bold>
                </td><td rowspan="1" colspan="1">2.2 ± 0.4, (1.5–2.5) n = 7</td><td rowspan="1" colspan="1">uniform black</td><td rowspan="1" colspan="1">light brown</td><td rowspan="1" colspan="1">immaculate white</td><td rowspan="1" colspan="1">a row of small light brown dots on middle</td><td rowspan="1" colspan="1">thick, relatively short, most pointy,</td><td rowspan="1" colspan="1">weak</td><td rowspan="1" colspan="1">larger at the bases, no clear boundary with large spines</td></tr><tr><td rowspan="1" colspan="1">
                  <bold><italic><tp:taxon-name><tp:taxon-name-part taxon-name-part-type="genus" reg="Bungarus">B.</tp:taxon-name-part> <tp:taxon-name-part taxon-name-part-type="species" reg="suzhenae">suzhenae</tp:taxon-name-part></tp:taxon-name></italic> sp. nov n = 4</bold>
                </td><td rowspan="1" colspan="1">1.5 ± 0.4, (1.0–2.0)</td><td rowspan="1" colspan="1">uniform black</td><td rowspan="1" colspan="1">uniform black</td><td rowspan="1" colspan="1">immaculate white</td><td rowspan="1" colspan="1">immaculate or with small brown dots</td><td rowspan="1" colspan="1">in shape of fangs</td><td rowspan="1" colspan="1">strong</td><td rowspan="1" colspan="1">cone, no clear boundary with large spines</td></tr></tbody></table><table-wrap-foot><fn><p>Abbreviations. – <abbrev xmlns:xlink="http://www.w3.org/1999/xlink" xlink:title="Shape of large spine" id="ABBRID0EAVBG" xlink:type="simple">SLS</abbrev> (Shape of large spine); <abbrev xmlns:xlink="http://www.w3.org/1999/xlink" xlink:title="Level of keratinization on tips" id="ABBRID0EEVBG" xlink:type="simple">LK</abbrev> (Level of keratinization on tips).</p></fn></table-wrap-foot></table-wrap><fig id="F3" position="float" orientation="portrait"><object-id xmlns:xlink="http://www.w3.org/1999/xlink" content-type="doi" xlink:type="simple">10.3897/zookeys.1025.62305.figure3</object-id><object-id xmlns:xlink="http://www.w3.org/1999/xlink" content-type="arpha" xlink:type="simple">5C7B4BD4-4794-574B-87B1-2B7B785308B0</object-id><label>Figure 3.</label><caption><p>Bayesian inferred tree of the genus <italic><tp:taxon-name><tp:taxon-name-part taxon-name-part-type="genus" reg="Bungarus">Bungarus</tp:taxon-name-part></tp:taxon-name></italic> base on <abbrev xmlns:xlink="http://www.w3.org/1999/xlink" xlink:title="cytochrome C oxidase 1" id="ABBRID0EXIBG" xlink:type="simple">COI</abbrev> genes fragments. The major clade genetic events <abbrev xmlns:xlink="http://www.w3.org/1999/xlink" xlink:title="Bayesian Inference" id="ABBRID0E2IBG" xlink:type="simple">BI</abbrev> /<abbrev xmlns:xlink="http://www.w3.org/1999/xlink" xlink:title="maximum likelihood" id="ABBRID0E6IBG" xlink:type="simple">ML</abbrev>/IQ posterior probabilities, bootstrap and <abbrev xmlns:xlink="http://www.w3.org/1999/xlink" xlink:title="Ultrafast Bootstrap Approximation" id="ABBRID0EDJBG" xlink:type="simple">UFB</abbrev> values were presented (the ones lower than 50 are displayed as “-”).</p></caption><graphic xmlns:xlink="http://www.w3.org/1999/xlink" xlink:href="zookeys-1025-035-g003.jpg" position="float" orientation="portrait" xlink:type="simple" id="oo_521371.jpg"><uri content-type="original_file" xlink:type="simple">https://binary.pensoft.net/fig/521371</uri></graphic></fig><table-wrap id="T3" position="float" orientation="portrait"><label>Table 3.</label><caption><p>Teeth count of some members of subfamily <tp:taxon-name><tp:taxon-name-part taxon-name-part-type="family">Elapidae</tp:taxon-name-part></tp:taxon-name> in this study.</p></caption><table id="TID0EHGCI" rules="all"><tbody><tr><th rowspan="1" colspan="1">Species</th><th rowspan="1" colspan="1">Maxilla</th><th rowspan="1" colspan="1">Palatine</th><th rowspan="1" colspan="1">Pterygoid</th><th rowspan="1" colspan="1">Dental</th></tr><tr><td rowspan="1" colspan="1">
                  <bold><italic><tp:taxon-name><tp:taxon-name-part taxon-name-part-type="genus" reg="Bungarus">Bungarus</tp:taxon-name-part> <tp:taxon-name-part taxon-name-part-type="species" reg="suzhenae">suzhenae</tp:taxon-name-part></tp:taxon-name></italic> sp. nov. (n = 2)</bold>
                </td><td rowspan="1" colspan="1">1+3</td><td rowspan="1" colspan="1">10–11</td><td rowspan="1" colspan="1">9–10</td><td rowspan="1" colspan="1">15–16</td></tr><tr><td rowspan="1" colspan="1">
                  <bold><italic><tp:taxon-name><tp:taxon-name-part taxon-name-part-type="genus" reg="Bungarus">B.</tp:taxon-name-part> <tp:taxon-name-part taxon-name-part-type="species" reg="candidus">candidus</tp:taxon-name-part></tp:taxon-name></italic></bold>
                </td><td rowspan="1" colspan="1">1+4</td><td rowspan="1" colspan="1">/</td><td rowspan="1" colspan="1">/</td><td rowspan="1" colspan="1">/</td></tr><tr><td rowspan="1" colspan="1">
                  <bold><italic><tp:taxon-name><tp:taxon-name-part taxon-name-part-type="genus" reg="Bungarus">B.</tp:taxon-name-part> <tp:taxon-name-part taxon-name-part-type="species" reg="wanghaotingi">wanghaotingi</tp:taxon-name-part></tp:taxon-name></italic> (n = 1)</bold>
                </td><td rowspan="1" colspan="1">1+4</td><td rowspan="1" colspan="1">12–13</td><td rowspan="1" colspan="1">10</td><td rowspan="1" colspan="1">16–17</td></tr><tr><td rowspan="1" colspan="1">
                  <bold><italic><tp:taxon-name><tp:taxon-name-part taxon-name-part-type="genus" reg="Bungarus">B.</tp:taxon-name-part> <tp:taxon-name-part taxon-name-part-type="species" reg="multicinctus">multicinctus</tp:taxon-name-part></tp:taxon-name></italic> (n = 1)</bold>
                </td><td rowspan="1" colspan="1">1+4</td><td rowspan="1" colspan="1">12</td><td rowspan="1" colspan="1">11</td><td rowspan="1" colspan="1">16</td></tr><tr><td rowspan="1" colspan="1">
                  <bold><italic><tp:taxon-name><tp:taxon-name-part taxon-name-part-type="genus" reg="Bungarus">B.</tp:taxon-name-part> <tp:taxon-name-part taxon-name-part-type="species" reg="fasciatus">fasciatus</tp:taxon-name-part></tp:taxon-name></italic> (n = 2)</bold>
                </td><td rowspan="1" colspan="1">1+3</td><td rowspan="1" colspan="1">13</td><td rowspan="1" colspan="1">11–13</td><td rowspan="1" colspan="1">17</td></tr><tr><td rowspan="1" colspan="1">
                  <bold><italic><tp:taxon-name><tp:taxon-name-part taxon-name-part-type="genus" reg="Ophiophagus">Ophiophagus</tp:taxon-name-part> <tp:taxon-name-part taxon-name-part-type="species" reg="hannah">hannah</tp:taxon-name-part></tp:taxon-name></italic> (n = 3)</bold>
                </td><td rowspan="1" colspan="1">1+3</td><td rowspan="1" colspan="1">8–9</td><td rowspan="1" colspan="1">10–12</td><td rowspan="1" colspan="1">15–16</td></tr><tr><td rowspan="1" colspan="1">
                  <bold><italic><tp:taxon-name><tp:taxon-name-part taxon-name-part-type="genus" reg="Naja">Naja</tp:taxon-name-part> <tp:taxon-name-part taxon-name-part-type="species" reg="melanoleuca">melanoleuca</tp:taxon-name-part></tp:taxon-name></italic> (n = 3)</bold>
                </td><td rowspan="1" colspan="1">1+2</td><td rowspan="1" colspan="1">7–9</td><td rowspan="1" colspan="1">13–16</td><td rowspan="1" colspan="1">15–16</td></tr><tr><td rowspan="1" colspan="1">
                  <bold><italic><tp:taxon-name><tp:taxon-name-part taxon-name-part-type="genus" reg="Naja">N.</tp:taxon-name-part> <tp:taxon-name-part taxon-name-part-type="species" reg="atra">atra</tp:taxon-name-part></tp:taxon-name></italic> (n = 3)</bold>
                </td><td rowspan="1" colspan="1">1+1</td><td rowspan="1" colspan="1">7–8</td><td rowspan="1" colspan="1">12–15</td><td rowspan="1" colspan="1">14–16</td></tr><tr><td rowspan="1" colspan="1">
                  <bold><italic><tp:taxon-name><tp:taxon-name-part taxon-name-part-type="genus" reg="Sinomicrurus">Sinomicrurus</tp:taxon-name-part> <tp:taxon-name-part taxon-name-part-type="species" reg="kelloggi">kelloggi</tp:taxon-name-part></tp:taxon-name></italic> (n = 1)</bold>
                </td><td rowspan="1" colspan="1">1+1</td><td rowspan="1" colspan="1">8</td><td rowspan="1" colspan="1">4</td><td rowspan="1" colspan="1">11</td></tr><tr><td rowspan="1" colspan="1">
                  <bold><italic><tp:taxon-name><tp:taxon-name-part taxon-name-part-type="genus" reg="Sinomicrurus">S.</tp:taxon-name-part> <tp:taxon-name-part taxon-name-part-type="species" reg="macclellandi">macclellandi</tp:taxon-name-part></tp:taxon-name></italic> (n = 1)</bold>
                </td><td rowspan="1" colspan="1">1+0</td><td rowspan="1" colspan="1">8</td><td rowspan="1" colspan="1">9</td><td rowspan="1" colspan="1">15</td></tr></tbody></table></table-wrap></tp:treatment-sec><ref-list><ref id="B7"><mixed-citation xmlns:xlink="http://www.w3.org/1999/xlink" xlink:type="simple"><person-group><name name-style="western"><surname>Blyth</surname><given-names>E</given-names></name></person-group> (<year>1860</year>) <article-title>Report of curator, Zoological Department.</article-title><source>Journal and Proceedings of the Asiatic Society of Bengal</source><volume>29</volume>: <fpage>87</fpage>–<lpage>100</lpage>.</mixed-citation></ref><ref id="B9"><mixed-citation xmlns:xlink="http://www.w3.org/1999/xlink" xlink:type="simple"><person-group><name name-style="western"><surname>Boulenger</surname><given-names>GA</given-names></name></person-group> (<year>1896</year>) Catalogue of the snakes in the British Museum (Vol. 3). Taylor &amp; Francis: London, 727 pp.</mixed-citation></ref><ref id="B48"><mixed-citation xmlns:xlink="http://www.w3.org/1999/xlink" xlink:type="simple"><person-group><name name-style="western"><surname>Smith</surname><given-names>MA</given-names></name></person-group> (<year>1943</year>) The Fauna of British India, Ceylon and Burma, Including the Whole of the Indo-Chinese Sub-Region. <tp:taxon-name><tp:taxon-name-part taxon-name-part-type="class">Reptilia</tp:taxon-name-part></tp:taxon-name> and <tp:taxon-name><tp:taxon-name-part taxon-name-part-type="class">Amphibia</tp:taxon-name-part></tp:taxon-name>. 3 (<tp:taxon-name><tp:taxon-name-part taxon-name-part-type="suborder">Serpentes</tp:taxon-name-part></tp:taxon-name>). Taylor and Francis, London, 387–390.</mixed-citation></ref><ref id="B38"><mixed-citation xmlns:xlink="http://www.w3.org/1999/xlink" xlink:type="simple"><person-group><name name-style="western"><surname>Nguyen</surname><given-names>SV</given-names></name><name name-style="western"><surname>Ho</surname><given-names>CT</given-names></name><name name-style="western"><surname>Nguyen</surname><given-names>TQ</given-names></name></person-group> (<year>2009</year>) <source>Herpetofauna of Vietnam.</source><publisher-name>Chimaira</publisher-name>, <publisher-loc>Frankfurt</publisher-loc>, <size units="page">768 pp</size>.</mixed-citation></ref><ref id="B60"><mixed-citation xmlns:xlink="http://www.w3.org/1999/xlink" xlink:type="simple"><person-group><name name-style="western"><surname>Yang</surname><given-names>DT</given-names></name><name name-style="western"><surname>Rao</surname><given-names>DQ</given-names></name></person-group> (<year>2008</year>) <tp:taxon-name><tp:taxon-name-part taxon-name-part-type="class">Amphibia</tp:taxon-name-part></tp:taxon-name> and <tp:taxon-name><tp:taxon-name-part taxon-name-part-type="class">Reptilia</tp:taxon-name-part></tp:taxon-name> of Yunnan. Yunnan Science and Technology Press, Kuming, 343–352. [In Chinese]</mixed-citation></ref><ref id="B42"><mixed-citation xmlns:xlink="http://www.w3.org/1999/xlink" xlink:type="simple"><person-group><name name-style="western"><surname>Pope</surname><given-names>CH</given-names></name></person-group> (<year>1928</year>) <article-title>Four new snakes and a new lizard from South China.</article-title><source>American Museum novitates</source><volume>325</volume>: <fpage>1</fpage>–<lpage>4</lpage>.</mixed-citation></ref><ref id="B33"><mixed-citation xmlns:xlink="http://www.w3.org/1999/xlink" xlink:type="simple"><person-group><name name-style="western"><surname>Leviton</surname><given-names>AE</given-names></name><name name-style="western"><surname>Wogan</surname><given-names>GO</given-names></name><name name-style="western"><surname>Koo</surname><given-names>MS</given-names></name><name name-style="western"><surname>Zug</surname><given-names>GR</given-names></name><name name-style="western"><surname>Lucas</surname><given-names>RS</given-names></name><name name-style="western"><surname>Vindum</surname><given-names>JV</given-names></name></person-group> (<year>2003</year>) <article-title>The Dangerously Venomous Snakes of Myanmar Illustrated Checklist with Keys.</article-title><source>Proceedings of The California Academy of Sciences</source><volume>54</volume>: <fpage>22</fpage>–<lpage>27</lpage>.</mixed-citation></ref><ref id="B56"><mixed-citation xmlns:xlink="http://www.w3.org/1999/xlink" xlink:type="simple"><person-group><name name-style="western"><surname>Wall</surname><given-names>F</given-names></name></person-group> (<year>1908</year>) <article-title>A popular treatise of the common Indian snakes. Part VIII.</article-title><source>Journal of the Bombay Natural History Society</source><volume>18</volume>: <fpage>711</fpage>–<lpage>735</lpage>.</mixed-citation></ref><ref id="B6"><mixed-citation xmlns:xlink="http://www.w3.org/1999/xlink" xlink:type="simple"><person-group><name name-style="western"><surname>Biswas</surname><given-names>S</given-names></name><name name-style="western"><surname>Sanyal</surname><given-names>DP</given-names></name></person-group> (<year>1978</year>) <article-title>A new species of krait of the genus <italic><tp:taxon-name><tp:taxon-name-part taxon-name-part-type="genus">Bungarus</tp:taxon-name-part></tp:taxon-name></italic> Daudin, 1803 (<tp:taxon-name><tp:taxon-name-part taxon-name-part-type="suborder">Serpentes</tp:taxon-name-part></tp:taxon-name>: <tp:taxon-name><tp:taxon-name-part taxon-name-part-type="family">Elapidae</tp:taxon-name-part></tp:taxon-name>) from the Andaman Island.</article-title><source>The journal of the Bombay Natural History Society</source><volume>75</volume>(<issue>1</issue>): <fpage>179</fpage>–<lpage>183</lpage>.</mixed-citation></ref><ref id="B47"><mixed-citation xmlns:xlink="http://www.w3.org/1999/xlink" xlink:type="simple"><person-group><name name-style="western"><surname>Slowinski</surname><given-names>JB</given-names></name></person-group> (<year>1994</year>) <article-title>A Phylogenetic Analysis of <italic><tp:taxon-name><tp:taxon-name-part taxon-name-part-type="genus">Bungarus</tp:taxon-name-part></tp:taxon-name></italic> (<tp:taxon-name><tp:taxon-name-part taxon-name-part-type="family">Elapidae</tp:taxon-name-part></tp:taxon-name>) Based on Morphological Characters.</article-title><source>Journal of Herpetology</source><volume>28</volume>: <fpage>440</fpage>–<lpage>446</lpage>. <ext-link xlink:type="simple" ext-link-type="doi" xlink:href="10.2307/1564956">https://doi.org/10.2307/1564956</ext-link></mixed-citation></ref><ref id="B57"><mixed-citation xmlns:xlink="http://www.w3.org/1999/xlink" xlink:type="simple"><person-group><name name-style="western"><surname>Whitaker</surname><given-names>R</given-names></name><name name-style="western"><surname>Captain</surname><given-names>A</given-names></name></person-group> (<year>2004</year>) <source>Snakes of India.</source><publisher-name>Draco Books</publisher-name>, <publisher-loc>Chennai</publisher-loc>, <size units="page">500 pp</size>.</mixed-citation></ref><ref id="B8"><mixed-citation xmlns:xlink="http://www.w3.org/1999/xlink" xlink:type="simple"><person-group><name name-style="western"><surname>Boulenger</surname><given-names>GA</given-names></name></person-group> (<year>1890</year>) The Fauna of British India, Including Ceylon and Burma. <tp:taxon-name><tp:taxon-name-part taxon-name-part-type="class">Reptilia</tp:taxon-name-part></tp:taxon-name> and <tp:taxon-name><tp:taxon-name-part taxon-name-part-type="superorder">Batrachia</tp:taxon-name-part></tp:taxon-name>. Taylor &amp; Francis, London, 365–372. <ext-link xlink:type="simple" ext-link-type="uri" xlink:href="https://www.biodiversitylibrary.org/page/4388100">https://www.biodiversitylibrary.org/page/4388100</ext-link></mixed-citation></ref><ref id="B1"><mixed-citation xmlns:xlink="http://www.w3.org/1999/xlink" xlink:type="simple"><person-group><name name-style="western"><surname>Abtin</surname><given-names>E</given-names></name><name name-style="western"><surname>Nilson</surname><given-names>G</given-names></name><name name-style="western"><surname>Mobaraki</surname><given-names>A</given-names></name><name name-style="western"><surname>Hosseini</surname><given-names>AA</given-names></name><name name-style="western"><surname>Dehgannejhad</surname><given-names>M</given-names></name></person-group> (<year>2014</year>) <article-title>A new species of krait, <italic><tp:taxon-name><tp:taxon-name-part taxon-name-part-type="genus">Bungarus</tp:taxon-name-part></tp:taxon-name></italic> (<tp:taxon-name><tp:taxon-name-part taxon-name-part-type="class">Reptilia</tp:taxon-name-part></tp:taxon-name>, <tp:taxon-name><tp:taxon-name-part taxon-name-part-type="family">Elapidae</tp:taxon-name-part></tp:taxon-name>, <tp:taxon-name>Bungarinae</tp:taxon-name>) and the first record of that genus in Iran.</article-title><source>Russian Journal of Herpetology</source><volume>21</volume>: <fpage>243</fpage>–<lpage>250</lpage>.</mixed-citation></ref><ref id="B25"><mixed-citation xmlns:xlink="http://www.w3.org/1999/xlink" xlink:type="simple"><person-group><name name-style="western"><surname>Khan</surname><given-names>MS</given-names></name></person-group> (<year>2002</year>) A Guide to the Snakes of Pakistan. Frankfurt Contributions to Natural History (Vol. 16). Edition Chimaira, Frankfurt am Main.</mixed-citation></ref><ref id="B55"><mixed-citation xmlns:xlink="http://www.w3.org/1999/xlink" xlink:type="simple"><person-group><name name-style="western"><surname>Wall</surname><given-names>CF</given-names></name></person-group> (<year>1907</year>) <article-title>A new krait from Oudh (<italic><tp:taxon-name><tp:taxon-name-part taxon-name-part-type="genus">Bungarus</tp:taxon-name-part> <tp:taxon-name-part taxon-name-part-type="species">walli</tp:taxon-name-part></tp:taxon-name></italic>).</article-title><source>Journal of the Bombay Natural History Society</source><volume>17</volume>: <fpage>608</fpage>–<lpage>611</lpage>.</mixed-citation></ref><ref id="B27"><mixed-citation xmlns:xlink="http://www.w3.org/1999/xlink" xlink:type="simple"><person-group><name name-style="western"><surname>Kuch</surname><given-names>U</given-names></name><name name-style="western"><surname>Kizirian</surname><given-names>D</given-names></name><name name-style="western"><surname>Truong</surname><given-names>NQ</given-names></name><name name-style="western"><surname>Lawson</surname><given-names>R</given-names></name><name name-style="western"><surname>Donnelly</surname><given-names>MA</given-names></name><name name-style="western"><surname>Mebs</surname><given-names>D</given-names></name><name name-style="western"><surname>Lannoo</surname><given-names>MJ</given-names></name></person-group> (<year>2005</year>) A New Species of Krait (<tp:taxon-name><tp:taxon-name-part taxon-name-part-type="order">Squamata</tp:taxon-name-part></tp:taxon-name>: <tp:taxon-name><tp:taxon-name-part taxon-name-part-type="family">Elapidae</tp:taxon-name-part></tp:taxon-name>) from the Red River System of Northern Vietnam. Copeia 2005: 818–833. <ext-link xlink:type="simple" ext-link-type="doi" xlink:href="10.1643/0045-8511(2005)005[0818:ANSOKS]2.0.CO;2">https://doi.org/10.1643/0045-8511(2005)005[0818:ANSOKS]2.0.CO;2</ext-link></mixed-citation></ref><ref id="B26"><mixed-citation xmlns:xlink="http://www.w3.org/1999/xlink" xlink:type="simple"><person-group><name name-style="western"><surname>Kharin</surname><given-names>VE</given-names></name><name name-style="western"><surname>Orlov</surname><given-names>NL</given-names></name><name name-style="western"><surname>Aranjeva</surname><given-names>NB</given-names></name></person-group> (<year>2011</year>) <article-title>New records and redescription of rare and little-known elapid snake <italic><tp:taxon-name><tp:taxon-name-part taxon-name-part-type="genus">Bungarus</tp:taxon-name-part> <tp:taxon-name-part taxon-name-part-type="species">slowinskii</tp:taxon-name-part></tp:taxon-name></italic> (<tp:taxon-name><tp:taxon-name-part taxon-name-part-type="suborder">Serpentes</tp:taxon-name-part></tp:taxon-name>: <tp:taxon-name><tp:taxon-name-part taxon-name-part-type="family">Elapidae</tp:taxon-name-part></tp:taxon-name>: <tp:taxon-name><tp:taxon-name-part taxon-name-part-type="family">Bungaridae</tp:taxon-name-part></tp:taxon-name>).</article-title><source>Russian Journal of Herpetology</source><volume>18</volume>(<issue>4</issue>): <fpage>284</fpage>–<lpage>294</lpage>.</mixed-citation></ref><ref id="B49"><mixed-citation xmlns:xlink="http://www.w3.org/1999/xlink" xlink:type="simple"><person-group><name name-style="western"><surname>Smits</surname><given-names>T</given-names></name><name name-style="western"><surname>Hauser</surname><given-names>S</given-names></name></person-group> (<year>2019</year>) <article-title>First Record of the Krait <italic><tp:taxon-name><tp:taxon-name-part taxon-name-part-type="genus">Bungarus</tp:taxon-name-part> <tp:taxon-name-part taxon-name-part-type="species">slowinskii</tp:taxon-name-part></tp:taxon-name></italic> Kuch, Kizirian, Nguyen, Lawson, Donelly and Mebs, 2005 (<tp:taxon-name><tp:taxon-name-part taxon-name-part-type="order">Squamata</tp:taxon-name-part></tp:taxon-name>: <tp:taxon-name><tp:taxon-name-part taxon-name-part-type="family">Elapidae</tp:taxon-name-part></tp:taxon-name>) from Thailand.</article-title><source>Tropical Natural History</source><volume>19</volume>: <fpage>43</fpage>–<lpage>50</lpage>.</mixed-citation></ref><ref id="B29"><mixed-citation xmlns:xlink="http://www.w3.org/1999/xlink" xlink:type="simple"><person-group><name name-style="western"><surname>Kuch</surname><given-names>U</given-names></name></person-group> (<year>2007</year>) The Effect of Cenozoic Global Change on the Evolution of a Clade of Asian Front-fanged Venomous Snakes: (<tp:taxon-name><tp:taxon-name-part taxon-name-part-type="order">Squamata</tp:taxon-name-part></tp:taxon-name>: <tp:taxon-name><tp:taxon-name-part taxon-name-part-type="family">Elapidae</tp:taxon-name-part></tp:taxon-name>: <italic><tp:taxon-name><tp:taxon-name-part taxon-name-part-type="genus">Bungarus</tp:taxon-name-part></tp:taxon-name></italic>). PhD thesis, Frankfurt am Main, Johann Wolfgang Goethe-Universität.</mixed-citation></ref><ref id="B43"><mixed-citation xmlns:xlink="http://www.w3.org/1999/xlink" xlink:type="simple"><person-group><name name-style="western"><surname>Pope</surname><given-names>CH</given-names></name></person-group> (<year>1935</year>) <article-title>The reptiles of China: turtles, crocodilians, snakes, lizards (Vol. 10).</article-title> In: <person-group><name name-style="western"><surname>Reeds</surname><given-names>CA</given-names></name></person-group> (<role>Ed.</role>) <issue-title>Natural history of Central Asia.</issue-title><source>American Museum of Natural History, New York</source>, <fpage>335</fpage>–<lpage>339</lpage>.</mixed-citation></ref></ref-list></tp:taxon-treatment>
