# Supplementary material for: Multiple lines of evidence reveal a new species of Krait (Squamata, Elapidae, Bungarus) from Southwestern China and Northern Myanmar
Source: Zookeys. 2021 Mar 18;1025:35–71. doi: 10.3897/zookeys.1025.62305 (PMC7994289; doi:10.3897/zookeys.1025.62305)
Supplement: XML Treatment for Bungarus wanghaotingi [file zookeys.1025.62305-treatment3.xml]

<!DOCTYPE tp:taxon-treatment
  PUBLIC "-//TaxonX//DTD Taxonomic Treatment Publishing DTD v0 20100105//EN" "tax-treatment-NSO.dtd">
<tp:taxon-treatment xmlns:tp="http://www.plazi.org/taxpub"><tp:treatment-meta><kwd-group><label>Taxon classification</label><kwd><named-content xmlns:xlink="http://www.w3.org/1999/xlink" content-type="kingdom">Animalia</named-content></kwd><kwd><named-content xmlns:xlink="http://www.w3.org/1999/xlink" content-type="order">Squamata</named-content></kwd><kwd><named-content xmlns:xlink="http://www.w3.org/1999/xlink" content-type="family">Elapidae</named-content></kwd></kwd-group><mixed-citation publication-type="journal"><person-group><name><surname>Chen</surname><given-names>Ze-Ning</given-names></name><name><surname>Shi</surname><given-names>Sheng-Chao</given-names></name><name><surname>Vogel</surname><given-names>Gernot</given-names></name><name><surname>Ding</surname><given-names>Li</given-names></name><name><surname>Shi</surname><given-names>Jing-Song</given-names></name></person-group><article-title>Multiple lines of evidence reveal a new species of Krait (<tp:taxon-name><tp:taxon-name-part taxon-name-part-type="order">Squamata</tp:taxon-name-part></tp:taxon-name>, <tp:taxon-name><tp:taxon-name-part taxon-name-part-type="family">Elapidae</tp:taxon-name-part></tp:taxon-name>, <italic><tp:taxon-name><tp:taxon-name-part taxon-name-part-type="genus" reg="Bungarus">Bungarus</tp:taxon-name-part></tp:taxon-name></italic>) from Southwestern China and Northern Myanmar</article-title><source>Zookeys</source><day>18</day><month>3</month><year>2021</year><volume>1025</volume><fpage>35</fpage><lpage>71</lpage><pub-id pub-id-type="doi">10.3897/zookeys.1025.62305</pub-id></mixed-citation></tp:treatment-meta><tp:nomenclature><tp:taxon-name><object-id xmlns:xlink="http://www.w3.org/1999/xlink" content-type="arpha" xlink:type="simple">D19369E0-6EB7-53E2-BC03-2E318DF6FA96</object-id>
                <tp:taxon-name-part taxon-name-part-type="genus" reg="Bungarus">Bungarus</tp:taxon-name-part>
                <tp:taxon-name-part taxon-name-part-type="species" reg="wanghaotingi">wanghaotingi</tp:taxon-name-part>
              </tp:taxon-name><tp:taxon-authority>Pope, 1928</tp:taxon-authority><xref ref-type="fig" rid="F4">Figs 4E, F</xref><xref ref-type="fig" rid="F5">, 5E, F</xref><xref ref-type="fig" rid="F6">, 6E, F</xref><xref ref-type="fig" rid="F7">, 7E, F</xref><xref ref-type="fig" rid="F8">, 8D</xref><xref ref-type="fig" rid="F9">, 9G–I [English name: Wang’s Krait] [Chinese name: 云南环蛇]</xref><tp:nomenclature-citation-list><tp:nomenclature-citation><tp:taxon-name>
                    <tp:taxon-name-part taxon-name-part-type="genus" reg="Bungarus">Bungarus</tp:taxon-name-part> <tp:taxon-name-part taxon-name-part-type="species" reg="multicinctus">multicinctus</tp:taxon-name-part> <tp:taxon-name-part taxon-name-part-type="subspecies" reg="wanghaotingi">wanghaotingi</tp:taxon-name-part></tp:taxon-name><comment><xref ref-type="bibr" rid="B42">Pope 1928</xref>: 3.</comment></tp:nomenclature-citation><tp:nomenclature-citation><tp:taxon-name>
                    <tp:taxon-name-part taxon-name-part-type="genus" reg="Bungarus">Bungarus</tp:taxon-name-part> <tp:taxon-name-part taxon-name-part-type="species" reg="multicinctus">multicinctus</tp:taxon-name-part> <tp:taxon-name-part taxon-name-part-type="subspecies" reg="wanghaotingi">wanghaotingi</tp:taxon-name-part></tp:taxon-name><comment>– Mell 1929; <xref ref-type="bibr" rid="B62">Zhao et al. 1998</xref>; <xref ref-type="bibr" rid="B61">Zhao 2006</xref></comment></tp:nomenclature-citation><tp:nomenclature-citation><tp:taxon-name>
                    <tp:taxon-name-part taxon-name-part-type="genus" reg="Bungarus">Bungarus</tp:taxon-name-part> <tp:taxon-name-part taxon-name-part-type="species" reg="wanghaotingi">wanghaotingi</tp:taxon-name-part></tp:taxon-name><comment>– <xref ref-type="bibr" rid="B33">Leviton et al. 2003</xref></comment></tp:nomenclature-citation></tp:nomenclature-citation-list></tp:nomenclature><tp:treatment-sec sec-type="type locality" id="SECID0EJTBI"><title>Type locality.</title><p>Yuankiang, Yunnan, China. <bold><italic>Holotype</italic></bold>: AMNH 35230.</p><p>The typical populations of this species possess the following characters based on 16 examined specimens from Yunnan and Guangxi, China (Appendix <xref ref-type="app" rid="app1">1</xref>), squamation data and body measurements of ten specimens from Yunnan, China (<xref ref-type="bibr" rid="B60">Yang and Rao 2008</xref>) and the holotype (<xref ref-type="bibr" rid="B42">Pope 1928</xref>): (1) 25.1 ± 3.2 (18–33, n = 27) narrow white dorsal body bands, 1.5–2.5 (n = 16) vertebral scales long at midbody (Yunnan population, n = 7; wider on specimens from Thailand) (Figs <xref ref-type="fig" rid="F4">4E</xref>, <xref ref-type="fig" rid="F5">5E</xref>); (2) ventral surface immaculate (Figs <xref ref-type="fig" rid="F4">4F</xref>, <xref ref-type="fig" rid="F5">5F</xref>); (3) scales on neck and head uniform black in adults, light brown in juveniles (Fig. <xref ref-type="fig" rid="F6">6E, F</xref>); (4) moderately elongate black bands on body (3.5–6.0 vertebral scales long) intruding to ventrals for 0.5 to 1.5 times of length of outer dorsal scales (Fig. <xref ref-type="fig" rid="F7">7E, F</xref>); (5) ventral tail white with one row of small light brown dots in the middle of the subcaudals (Figs <xref ref-type="fig" rid="F4">4F</xref>, <xref ref-type="fig" rid="F5">5F</xref>); (6) posterior maxilla teeth four, slightly folding backwards (Fig. <xref ref-type="fig" rid="F8">8D</xref> and Table <xref ref-type="table" rid="T3">3</xref>); (7) fangs distinctly curved (Fig. <xref ref-type="fig" rid="F8">8D</xref>); (8) prefrontals suture 1.2–2.5 (n = 10) times the length of internasals suture; (9) <abbrev xmlns:xlink="http://www.w3.org/1999/xlink" xlink:title="ventral scales" id="ABBRID0EMVBI" xlink:type="simple">VEN</abbrev> = 209–259 (n = 23), NSC = 32–64 (n = 22).</p><p>The hemipenes (Fig. <xref ref-type="fig" rid="F9">9G–I</xref>) are described based on the sequenced adult male specimen <named-content xmlns:xlink="http://www.w3.org/1999/xlink" content-type="dwc:institutional_code" xlink:type="simple">CIB</named-content> MLMY20170801 (<abbrev xmlns:xlink="http://www.w3.org/1999/xlink" xlink:title="snout-vent length" id="ABBRID0E5VBI" xlink:type="simple">SVL</abbrev> 1170 mm) from Mengla, Yunnan Province and one subadult male <named-content xmlns:xlink="http://www.w3.org/1999/xlink" content-type="dwc:institutional_code" xlink:type="simple">CIB</named-content> DL2019051401 from, Yunnan Province, China; hemipenes reach 9<sup>th</sup> subcaudal, bilobed near apex, can be divided into three zones similar to <italic><tp:taxon-name><tp:taxon-name-part taxon-name-part-type="genus" reg="Bungarus">B.</tp:taxon-name-part> <tp:taxon-name-part taxon-name-part-type="species" reg="multicinctus">multicinctus</tp:taxon-name-part></tp:taxon-name></italic>, the line of demarcation between the calyculate zone and the spinose zone is poorly defined; large spines thick, relatively short, mostly pointy, gradually thinning from the base to the tip; tips of large spines weakly keratinized, degree of keratinization highest at base, not in shape of short bars and not having a distinct boundary with main body of large spine.</p><p><italic><tp:taxon-name><tp:taxon-name-part taxon-name-part-type="genus" reg="Bungarus">B.</tp:taxon-name-part> <tp:taxon-name-part taxon-name-part-type="species" reg="wanghaotingi">wanghaotingi</tp:taxon-name-part></tp:taxon-name></italic> (typical populations from China) differs from <italic><tp:taxon-name><tp:taxon-name-part taxon-name-part-type="genus" reg="Bungarus">B.</tp:taxon-name-part> <tp:taxon-name-part taxon-name-part-type="species" reg="multicinctus">multicinctus</tp:taxon-name-part></tp:taxon-name></italic> by having (1) fewer white bands on body; (2) ventral colouration of the body (immaculate vs. scattered with dense brown pigments in adults) (Fig. <xref ref-type="fig" rid="F5">5A, B</xref>); (3) coloration of the ventral surface of tail (immaculate or with dots vs. broad dark bands or patches); (4) the morphology of large spines on the hemipenes (large spines on hemipenes mostly pointy vs. papilla-like in shape and blunt); (5) the shape of the large spines on the hemipenes (without a distinct boundary with main body of large spines vs. with a distinct boundary); (6) fang shape (less distinctly curved vs. distinctly curved) (Fig. <xref ref-type="fig" rid="F7">7</xref>); and (7) posterior maxilla teeth less folding behind (Fig. <xref ref-type="fig" rid="F7">7</xref>).</p><p><italic><tp:taxon-name><tp:taxon-name-part taxon-name-part-type="genus" reg="Bungarus">B.</tp:taxon-name-part> <tp:taxon-name-part taxon-name-part-type="species" reg="wanghaotingi">wanghaotingi</tp:taxon-name-part></tp:taxon-name></italic> (typical populations from China) differs from <italic><tp:taxon-name><tp:taxon-name-part taxon-name-part-type="genus" reg="Bungarus">B.</tp:taxon-name-part> <tp:taxon-name-part taxon-name-part-type="species" reg="candidus">candidus</tp:taxon-name-part></tp:taxon-name></italic> by having (1) narrower white bands in most specimens; (2) scales on neck and dorsal head uniform black in adults, light brown in juveniles vs. stained white, contrasting with neighbor scales on neck in adults, creamy white in juveniles; (3) ventral tail immaculate or with dots, rather than broad dark bands; (4) large spines on hemipenes relatively short, and weakly keratinized (vs. very elongated, and strongly keratinized).</p><p>Distribution. This species is known from the following localities based on specimens examined and/or DNA sequences data: Southern Yunnan, Southern Guangxi, China; Southern, Central and Northern Vietnam; Northern and Central Laos; Southern Thailand.</p></tp:treatment-sec><tp:treatment-sec><!--Section generated to contain objects referenced in tp:taxon-treatment.--><fig id="F4" position="float" orientation="portrait"><object-id xmlns:xlink="http://www.w3.org/1999/xlink" content-type="doi" xlink:type="simple">10.3897/zookeys.1025.62305.figure4</object-id><object-id xmlns:xlink="http://www.w3.org/1999/xlink" content-type="arpha" xlink:type="simple">F20A595D-F4CF-51C1-98F8-E45815FFD493</object-id><label>Figure 4.</label><caption><p>Dorsal (left) and ventral (right) view of adults of the <italic><tp:taxon-name><tp:taxon-name-part taxon-name-part-type="genus" reg="Bungarus">Bungarus</tp:taxon-name-part> <tp:taxon-name-part taxon-name-part-type="species" reg="candidus">candidus</tp:taxon-name-part></tp:taxon-name></italic>/<italic><tp:taxon-name><tp:taxon-name-part taxon-name-part-type="genus" reg="Bungarus"/><tp:taxon-name-part taxon-name-part-type="species" reg="multicinctus">multicinctus</tp:taxon-name-part></tp:taxon-name></italic>/<italic><tp:taxon-name><tp:taxon-name-part taxon-name-part-type="genus" reg="Bungarus"/><tp:taxon-name-part taxon-name-part-type="species" reg="wanghaotingi">wanghaotingi</tp:taxon-name-part></tp:taxon-name></italic> complex <bold>A, B</bold><italic><tp:taxon-name><tp:taxon-name-part taxon-name-part-type="genus" reg="Bungarus">Bungarus</tp:taxon-name-part> <tp:taxon-name-part taxon-name-part-type="species" reg="multicinctus">multicinctus</tp:taxon-name-part></tp:taxon-name></italic>, adult male, <named-content xmlns:xlink="http://www.w3.org/1999/xlink" content-type="dwc:institutional_code" xlink:type="simple">CIB</named-content> DL2019051701 from Lishui, Zhejiang, China <bold>C, D</bold><italic><tp:taxon-name><tp:taxon-name-part taxon-name-part-type="genus" reg="Bungarus">B.</tp:taxon-name-part> <tp:taxon-name-part taxon-name-part-type="species" reg="candidus">candidus</tp:taxon-name-part></tp:taxon-name></italic>, female, <named-content xmlns:xlink="http://www.w3.org/1999/xlink" content-type="dwc:institutional_code" xlink:type="simple">NMW</named-content> 9486:1 from Pelambang, Java <bold>E, F</bold><italic><tp:taxon-name><tp:taxon-name-part taxon-name-part-type="genus" reg="Bungarus">B.</tp:taxon-name-part> <tp:taxon-name-part taxon-name-part-type="species" reg="wanghaotingi">wanghaotingi</tp:taxon-name-part></tp:taxon-name></italic>, male, <named-content xmlns:xlink="http://www.w3.org/1999/xlink" content-type="dwc:institutional_code" xlink:type="simple">CIB</named-content> MLML20170801 from Mengla, Yunnan, China. Scale bars: 20 mm.</p></caption><graphic xmlns:xlink="http://www.w3.org/1999/xlink" xlink:href="zookeys-1025-035-g004.jpg" position="float" orientation="portrait" xlink:type="simple" id="oo_521372.jpg"><uri content-type="original_file" xlink:type="simple">https://binary.pensoft.net/fig/521372</uri></graphic></fig><fig id="F5" position="float" orientation="portrait"><object-id xmlns:xlink="http://www.w3.org/1999/xlink" content-type="doi" xlink:type="simple">10.3897/zookeys.1025.62305.figure5</object-id><object-id xmlns:xlink="http://www.w3.org/1999/xlink" content-type="arpha" xlink:type="simple">88591F69-0455-5126-BDA9-3EB86BDBA638</object-id><label>Figure 5.</label><caption><p>Dorsal (left) and ventral (right) view of juveniles of the <italic><tp:taxon-name><tp:taxon-name-part taxon-name-part-type="genus" reg="Bungarus">Bungarus</tp:taxon-name-part> <tp:taxon-name-part taxon-name-part-type="species" reg="candidus">candidus</tp:taxon-name-part></tp:taxon-name></italic>/<italic><tp:taxon-name><tp:taxon-name-part taxon-name-part-type="genus" reg="Bungarus"/><tp:taxon-name-part taxon-name-part-type="species" reg="multicinctus">multicinctus</tp:taxon-name-part></tp:taxon-name></italic>/<italic><tp:taxon-name><tp:taxon-name-part taxon-name-part-type="genus" reg="Bungarus"/><tp:taxon-name-part taxon-name-part-type="species" reg="wanghaotingi">wanghaotingi</tp:taxon-name-part></tp:taxon-name></italic> complex <bold>A, B</bold><italic><tp:taxon-name><tp:taxon-name-part taxon-name-part-type="genus" reg="Bungarus">B.</tp:taxon-name-part> <tp:taxon-name-part taxon-name-part-type="species" reg="multicinctus">multicinctus</tp:taxon-name-part></tp:taxon-name></italic>, female, <named-content xmlns:xlink="http://www.w3.org/1999/xlink" content-type="dwc:institutional_code" xlink:type="simple">CIB</named-content> DL18090209 from Fujian, China <bold>C, D</bold><italic><tp:taxon-name><tp:taxon-name-part taxon-name-part-type="genus" reg="Bungarus">B.</tp:taxon-name-part> <tp:taxon-name-part taxon-name-part-type="species" reg="candidus">candidus</tp:taxon-name-part></tp:taxon-name></italic>, female, <named-content xmlns:xlink="http://www.w3.org/1999/xlink" content-type="dwc:institutional_code" xlink:type="simple">NMW</named-content> 27730:4 from Tasikmalaya, Java <bold>E, F</bold><italic><tp:taxon-name><tp:taxon-name-part taxon-name-part-type="genus" reg="Bungarus">B.</tp:taxon-name-part> <tp:taxon-name-part taxon-name-part-type="species" reg="wanghaotingi">wanghaotingi</tp:taxon-name-part></tp:taxon-name></italic>, unknown sex, <named-content xmlns:xlink="http://www.w3.org/1999/xlink" content-type="dwc:institutional_code" xlink:type="simple">CIB</named-content> JCR36 from Jiangcheng, Yunnan, China. Scale bars: 20 mm.</p></caption><graphic xmlns:xlink="http://www.w3.org/1999/xlink" xlink:href="zookeys-1025-035-g005.jpg" position="float" orientation="portrait" xlink:type="simple" id="oo_521373.jpg"><uri content-type="original_file" xlink:type="simple">https://binary.pensoft.net/fig/521373</uri></graphic></fig><fig id="F6" position="float" orientation="portrait"><object-id xmlns:xlink="http://www.w3.org/1999/xlink" content-type="doi" xlink:type="simple">10.3897/zookeys.1025.62305.figure6</object-id><object-id xmlns:xlink="http://www.w3.org/1999/xlink" content-type="arpha" xlink:type="simple">30864D73-CECD-5B74-A231-44541879E280</object-id><label>Figure 6.</label><caption><p>Dorsolateral head view of adults (left) and juveniles (right) of the <italic><tp:taxon-name><tp:taxon-name-part taxon-name-part-type="genus" reg="Bungarus">Bungarus</tp:taxon-name-part> <tp:taxon-name-part taxon-name-part-type="species" reg="candidus">candidus</tp:taxon-name-part></tp:taxon-name></italic>/<italic><tp:taxon-name><tp:taxon-name-part taxon-name-part-type="genus" reg="Bungarus"/><tp:taxon-name-part taxon-name-part-type="species" reg="multicinctus">multicinctus</tp:taxon-name-part></tp:taxon-name></italic>/<italic><tp:taxon-name><tp:taxon-name-part taxon-name-part-type="genus" reg="Bungarus"/><tp:taxon-name-part taxon-name-part-type="species" reg="wanghaotingi">wanghaotingi</tp:taxon-name-part></tp:taxon-name></italic> complex and <italic><tp:taxon-name><tp:taxon-name-part taxon-name-part-type="genus" reg="Bungarus">B.</tp:taxon-name-part> <tp:taxon-name-part taxon-name-part-type="species" reg="suzhenae">suzhenae</tp:taxon-name-part></tp:taxon-name></italic> sp. nov. <bold>A</bold><italic><tp:taxon-name><tp:taxon-name-part taxon-name-part-type="genus" reg="Bungarus">B.</tp:taxon-name-part> <tp:taxon-name-part taxon-name-part-type="species" reg="multicinctus">multicinctus</tp:taxon-name-part></tp:taxon-name></italic>, adult male, <named-content xmlns:xlink="http://www.w3.org/1999/xlink" content-type="dwc:institutional_code" xlink:type="simple">CIB</named-content> DL2019051701 from Lishui, Zhejiang, China <bold>B</bold><italic><tp:taxon-name><tp:taxon-name-part taxon-name-part-type="genus" reg="Bungarus">B.</tp:taxon-name-part> <tp:taxon-name-part taxon-name-part-type="species" reg="multicinctus">multicinctus</tp:taxon-name-part></tp:taxon-name></italic>, juvenile female, <named-content xmlns:xlink="http://www.w3.org/1999/xlink" content-type="dwc:institutional_code" xlink:type="simple">CIB</named-content> DL18090209 from Fujian, China <bold>C</bold><italic><tp:taxon-name><tp:taxon-name-part taxon-name-part-type="genus" reg="Bungarus">B.</tp:taxon-name-part> <tp:taxon-name-part taxon-name-part-type="species" reg="candidus">candidus</tp:taxon-name-part></tp:taxon-name></italic>, adult female, <named-content xmlns:xlink="http://www.w3.org/1999/xlink" content-type="dwc:institutional_code" xlink:type="simple">NMW</named-content> 9486:1 from Pelambang, Java <bold>D</bold><italic><tp:taxon-name><tp:taxon-name-part taxon-name-part-type="genus" reg="Bungarus">B.</tp:taxon-name-part> <tp:taxon-name-part taxon-name-part-type="species" reg="candidus">candidus</tp:taxon-name-part></tp:taxon-name></italic>, juvenile female, <named-content xmlns:xlink="http://www.w3.org/1999/xlink" content-type="dwc:institutional_code" xlink:type="simple">NMW</named-content> 27730:4 from Tasikmalaya, Java <bold>E</bold><italic><tp:taxon-name><tp:taxon-name-part taxon-name-part-type="genus" reg="Bungarus">B.</tp:taxon-name-part> <tp:taxon-name-part taxon-name-part-type="species" reg="wanghaotingi">wanghaotingi</tp:taxon-name-part></tp:taxon-name></italic>, adult male, <named-content xmlns:xlink="http://www.w3.org/1999/xlink" content-type="dwc:institutional_code" xlink:type="simple">CIB</named-content> MLML20170801 from Jiangcheng, Yunnan, China <bold>F</bold><italic><tp:taxon-name><tp:taxon-name-part taxon-name-part-type="genus" reg="Bungarus">B.</tp:taxon-name-part> <tp:taxon-name-part taxon-name-part-type="species" reg="wanghaotingi">wanghaotingi</tp:taxon-name-part></tp:taxon-name></italic>, unknown sex juvenile, <named-content xmlns:xlink="http://www.w3.org/1999/xlink" content-type="dwc:institutional_code" xlink:type="simple">CIB</named-content> JCR36 from Jiangcheng, Yunnan, China <bold>G</bold><italic><tp:taxon-name><tp:taxon-name-part taxon-name-part-type="genus" reg="Bungarus">B.</tp:taxon-name-part> <tp:taxon-name-part taxon-name-part-type="species" reg="suzhenae">suzhenae</tp:taxon-name-part></tp:taxon-name></italic> sp. nov. adult female, <named-content xmlns:xlink="http://www.w3.org/1999/xlink" content-type="dwc:institutional_code" xlink:type="simple">CIB</named-content> 116090 <bold>H</bold><italic><tp:taxon-name><tp:taxon-name-part taxon-name-part-type="genus" reg="Bungarus">B.</tp:taxon-name-part> <tp:taxon-name-part taxon-name-part-type="species" reg="suzhenae">suzhenae</tp:taxon-name-part></tp:taxon-name></italic> sp. nov. subadult male, <named-content xmlns:xlink="http://www.w3.org/1999/xlink" content-type="dwc:institutional_code" xlink:type="simple">CIB</named-content> 116088.</p></caption><graphic xmlns:xlink="http://www.w3.org/1999/xlink" xlink:href="zookeys-1025-035-g006.jpg" position="float" orientation="portrait" xlink:type="simple" id="oo_521374.jpg"><uri content-type="original_file" xlink:type="simple">https://binary.pensoft.net/fig/521374</uri></graphic></fig><fig id="F7" position="float" orientation="portrait"><object-id xmlns:xlink="http://www.w3.org/1999/xlink" content-type="doi" xlink:type="simple">10.3897/zookeys.1025.62305.figure7</object-id><object-id xmlns:xlink="http://www.w3.org/1999/xlink" content-type="arpha" xlink:type="simple">F9D4E8F2-1357-5A5A-8401-332BF5627952</object-id><label>Figure 7.</label><caption><p>Body patterns of adults (left) and juveniles (right) of the <italic><tp:taxon-name><tp:taxon-name-part taxon-name-part-type="genus" reg="Bungarus">Bungarus</tp:taxon-name-part> <tp:taxon-name-part taxon-name-part-type="species" reg="candidus">candidus</tp:taxon-name-part></tp:taxon-name></italic>/<italic><tp:taxon-name><tp:taxon-name-part taxon-name-part-type="genus" reg="Bungarus"/><tp:taxon-name-part taxon-name-part-type="species" reg="multicinctus">multicinctus</tp:taxon-name-part></tp:taxon-name></italic>/<italic><tp:taxon-name><tp:taxon-name-part taxon-name-part-type="genus" reg="Bungarus"/><tp:taxon-name-part taxon-name-part-type="species" reg="wanghaotingi">wanghaotingi</tp:taxon-name-part></tp:taxon-name></italic> complex and <italic><tp:taxon-name><tp:taxon-name-part taxon-name-part-type="genus" reg="Bungarus">B.</tp:taxon-name-part> <tp:taxon-name-part taxon-name-part-type="species" reg="suzhenae">suzhenae</tp:taxon-name-part></tp:taxon-name></italic> sp. nov. <bold>A</bold><italic><tp:taxon-name><tp:taxon-name-part taxon-name-part-type="genus" reg="Bungarus">B.</tp:taxon-name-part> <tp:taxon-name-part taxon-name-part-type="species" reg="multicinctus">multicinctus</tp:taxon-name-part></tp:taxon-name></italic>, adult male <named-content xmlns:xlink="http://www.w3.org/1999/xlink" content-type="dwc:institutional_code" xlink:type="simple">CIB</named-content> DL2019051701 from Lishui, Zhejiang, China <bold>B</bold><italic><tp:taxon-name><tp:taxon-name-part taxon-name-part-type="genus" reg="Bungarus">B.</tp:taxon-name-part> <tp:taxon-name-part taxon-name-part-type="species" reg="multicinctus">multicinctus</tp:taxon-name-part></tp:taxon-name></italic> juvenile female, <named-content xmlns:xlink="http://www.w3.org/1999/xlink" content-type="dwc:institutional_code" xlink:type="simple">CIB</named-content> DL18090209 from Fujian, China <bold>C</bold><italic><tp:taxon-name><tp:taxon-name-part taxon-name-part-type="genus" reg="Bungarus">B.</tp:taxon-name-part> <tp:taxon-name-part taxon-name-part-type="species" reg="candidus">candidus</tp:taxon-name-part></tp:taxon-name></italic>, adult male, <named-content xmlns:xlink="http://www.w3.org/1999/xlink" content-type="dwc:institutional_code" xlink:type="simple">NMW</named-content> 27711:1 from Bandong, Java <bold>D</bold><italic><tp:taxon-name><tp:taxon-name-part taxon-name-part-type="genus" reg="Bungarus">B.</tp:taxon-name-part> <tp:taxon-name-part taxon-name-part-type="species" reg="candidus">candidus</tp:taxon-name-part></tp:taxon-name></italic>, juvenile male, <abbrev xmlns:xlink="http://www.w3.org/1999/xlink" content-type="institution" xlink:title="Rijksmuseum van Natuurlijke Historie, Leiden, the Netherlands" id="ABBRID0EN2AI" xlink:type="simple">RMNH</abbrev> 11416 from Pelambang, Java <bold>E</bold><italic><tp:taxon-name><tp:taxon-name-part taxon-name-part-type="genus" reg="Bungarus">B.</tp:taxon-name-part> <tp:taxon-name-part taxon-name-part-type="species" reg="wanghaotingi">wanghaotingi</tp:taxon-name-part></tp:taxon-name></italic>, adult male, <named-content xmlns:xlink="http://www.w3.org/1999/xlink" content-type="dwc:institutional_code" xlink:type="simple">CIB</named-content> MLML20170801 from Mengla, Yunnan, China <bold>F</bold><italic><tp:taxon-name><tp:taxon-name-part taxon-name-part-type="genus" reg="Bungarus">B.</tp:taxon-name-part> <tp:taxon-name-part taxon-name-part-type="species" reg="wanghaotingi">wanghaotingi</tp:taxon-name-part></tp:taxon-name></italic>, unknown sex juvenile <named-content xmlns:xlink="http://www.w3.org/1999/xlink" content-type="dwc:institutional_code" xlink:type="simple">CIB</named-content> JCR36 from Jiangcheng, Yunnan, China <bold>G</bold><italic><tp:taxon-name><tp:taxon-name-part taxon-name-part-type="genus" reg="Bungarus">B.</tp:taxon-name-part> <tp:taxon-name-part taxon-name-part-type="species" reg="suzhenae">suzhenae</tp:taxon-name-part></tp:taxon-name></italic> sp. nov. adult male, <named-content xmlns:xlink="http://www.w3.org/1999/xlink" content-type="dwc:institutional_code" xlink:type="simple">CIB</named-content> 116089 from Yingjiang, Yunnan, China <bold>H</bold><italic><tp:taxon-name><tp:taxon-name-part taxon-name-part-type="genus" reg="Bungarus">B.</tp:taxon-name-part> <tp:taxon-name-part taxon-name-part-type="species" reg="suzhenae">suzhenae</tp:taxon-name-part></tp:taxon-name></italic> sp. nov. subadult male, <named-content xmlns:xlink="http://www.w3.org/1999/xlink" content-type="dwc:institutional_code" xlink:type="simple">CIB</named-content> 116088 from Yingjiang, Yunnan, China.</p></caption><graphic xmlns:xlink="http://www.w3.org/1999/xlink" xlink:href="zookeys-1025-035-g007.jpg" position="float" orientation="portrait" xlink:type="simple" id="oo_521375.jpg"><uri content-type="original_file" xlink:type="simple">https://binary.pensoft.net/fig/521375</uri></graphic></fig><fig id="F8" position="float" orientation="portrait"><object-id xmlns:xlink="http://www.w3.org/1999/xlink" content-type="doi" xlink:type="simple">10.3897/zookeys.1025.62305.figure8</object-id><object-id xmlns:xlink="http://www.w3.org/1999/xlink" content-type="arpha" xlink:type="simple">45D36BD9-A194-5A46-BC89-1D73CBC079BC</object-id><label>Figure 8.</label><caption><p>Maxilla morphology of seven members of subfamily <tp:taxon-name><tp:taxon-name-part taxon-name-part-type="family">Elapidae</tp:taxon-name-part></tp:taxon-name>. Lateral (<bold>A</bold>) lingual (<bold>B</bold>), and ventral (<bold>C</bold>) view of the left maxilla of <named-content xmlns:xlink="http://www.w3.org/1999/xlink" content-type="dwc:institutional_code" xlink:type="simple">CIB</named-content> 116090 (the paratype of <italic><tp:taxon-name><tp:taxon-name-part taxon-name-part-type="genus" reg="Bungarus">B.</tp:taxon-name-part> <tp:taxon-name-part taxon-name-part-type="species" reg="suzhenae">suzhenae</tp:taxon-name-part></tp:taxon-name></italic> sp. nov.), compared with other members of the subfamily <tp:taxon-name><tp:taxon-name-part taxon-name-part-type="subfamily">Elapinae</tp:taxon-name-part></tp:taxon-name><bold>D</bold><italic><tp:taxon-name><tp:taxon-name-part taxon-name-part-type="genus" reg="Bungarus">B.</tp:taxon-name-part> <tp:taxon-name-part taxon-name-part-type="species" reg="wanghaotingi">wanghaotingi</tp:taxon-name-part></tp:taxon-name></italic><abbrev xmlns:xlink="http://www.w3.org/1999/xlink" content-type="institution" xlink:title="Shenyang Normal University" id="ABBRID0EHHBI" xlink:type="simple">SYNU</abbrev> R170408, from Yala, Thailand <bold>E</bold><italic><tp:taxon-name><tp:taxon-name-part taxon-name-part-type="genus" reg="Bungarus">B.</tp:taxon-name-part> <tp:taxon-name-part taxon-name-part-type="species" reg="multicinctus">multicinctus</tp:taxon-name-part></tp:taxon-name></italic>, from Guangdong, China <bold>F</bold><italic><tp:taxon-name><tp:taxon-name-part taxon-name-part-type="genus" reg="Bungarus">B.</tp:taxon-name-part> <tp:taxon-name-part taxon-name-part-type="species" reg="fasciatus">fasciatus</tp:taxon-name-part></tp:taxon-name></italic>, from Guangdong, China <bold>G</bold><italic><tp:taxon-name><tp:taxon-name-part taxon-name-part-type="genus" reg="Naja">Naja</tp:taxon-name-part> <tp:taxon-name-part taxon-name-part-type="species" reg="atra">atra</tp:taxon-name-part></tp:taxon-name></italic> from Guangdong, China <bold>H</bold><italic><tp:taxon-name><tp:taxon-name-part taxon-name-part-type="genus" reg="Naja">N.</tp:taxon-name-part> <tp:taxon-name-part taxon-name-part-type="species" reg="melanoleuca">melanoleuca</tp:taxon-name-part></tp:taxon-name></italic> from Kimpese, Congo <bold>I</bold><italic><tp:taxon-name><tp:taxon-name-part taxon-name-part-type="genus" reg="Ophiophagus">Ophiophagus</tp:taxon-name-part> <tp:taxon-name-part taxon-name-part-type="species" reg="hannah">Hannah</tp:taxon-name-part></tp:taxon-name></italic> from Guangxi, China. Scale bars: 5 mm, note that <bold>H</bold> and <bold>I</bold> had been scaled down at 1/2. Al = alveoli.</p></caption><graphic xmlns:xlink="http://www.w3.org/1999/xlink" xlink:href="zookeys-1025-035-g008.jpg" position="float" orientation="portrait" xlink:type="simple" id="oo_521376.jpg"><uri content-type="original_file" xlink:type="simple">https://binary.pensoft.net/fig/521376</uri></graphic></fig><fig id="F9" position="float" orientation="portrait"><object-id xmlns:xlink="http://www.w3.org/1999/xlink" content-type="doi" xlink:type="simple">10.3897/zookeys.1025.62305.figure9</object-id><object-id xmlns:xlink="http://www.w3.org/1999/xlink" content-type="arpha" xlink:type="simple">AF808BB8-1BE0-509C-8958-4429574A82B8</object-id><label>Figure 9.</label><caption><p>Hemipenial morphology of the <italic><tp:taxon-name><tp:taxon-name-part taxon-name-part-type="genus" reg="Bungarus">Bungarus</tp:taxon-name-part> <tp:taxon-name-part taxon-name-part-type="species" reg="candidus">candidus</tp:taxon-name-part></tp:taxon-name></italic>/<italic><tp:taxon-name><tp:taxon-name-part taxon-name-part-type="genus" reg="Bungarus"/><tp:taxon-name-part taxon-name-part-type="species" reg="multicinctus">multicinctus</tp:taxon-name-part></tp:taxon-name></italic>/<italic><tp:taxon-name><tp:taxon-name-part taxon-name-part-type="genus" reg="Bungarus"/><tp:taxon-name-part taxon-name-part-type="species" reg="wanghaotingi">wanghaotingi</tp:taxon-name-part></tp:taxon-name></italic> complex and <italic><tp:taxon-name><tp:taxon-name-part taxon-name-part-type="genus" reg="Bungarus">B.</tp:taxon-name-part> <tp:taxon-name-part taxon-name-part-type="species" reg="suzhenae">suzhenae</tp:taxon-name-part></tp:taxon-name></italic> sp. nov. Sulcate view (left), asulcate view (middle), spines (right) <bold>A–C</bold><italic><tp:taxon-name><tp:taxon-name-part taxon-name-part-type="genus" reg="Bungarus">B.</tp:taxon-name-part> <tp:taxon-name-part taxon-name-part-type="species" reg="multicinctus">multicinctus</tp:taxon-name-part></tp:taxon-name></italic>, <named-content xmlns:xlink="http://www.w3.org/1999/xlink" content-type="dwc:institutional_code" xlink:type="simple">CIB</named-content> DL2019051701 from Lishui, Zhejiang, China, body length 993 mm <bold>D–F</bold><italic><tp:taxon-name><tp:taxon-name-part taxon-name-part-type="genus" reg="Bungarus">B.</tp:taxon-name-part> <tp:taxon-name-part taxon-name-part-type="species" reg="candidus">candidus</tp:taxon-name-part></tp:taxon-name></italic>, RH06153 from Quang Binh Province, Vietnam, body length 1200 mm <bold>G–I</bold><italic><tp:taxon-name><tp:taxon-name-part taxon-name-part-type="genus" reg="Bungarus">B.</tp:taxon-name-part> <tp:taxon-name-part taxon-name-part-type="species" reg="wanghaotingi">wanghaotingi</tp:taxon-name-part></tp:taxon-name></italic>, <named-content xmlns:xlink="http://www.w3.org/1999/xlink" content-type="dwc:institutional_code" xlink:type="simple">CIB</named-content> MLML20170801 from Mengla, Yunnan, China, body length 1170 mm <bold>J–L</bold><italic><tp:taxon-name><tp:taxon-name-part taxon-name-part-type="genus" reg="Bungarus">B.</tp:taxon-name-part> <tp:taxon-name-part taxon-name-part-type="species" reg="suzhenae">suzhenae</tp:taxon-name-part></tp:taxon-name></italic> sp. nov., <named-content xmlns:xlink="http://www.w3.org/1999/xlink" content-type="dwc:institutional_code" xlink:type="simple">CIB</named-content> 116089 from Yingjiang, Yunnan, China, body length 1140 mm.</p></caption><graphic xmlns:xlink="http://www.w3.org/1999/xlink" xlink:href="zookeys-1025-035-g009.jpg" position="float" orientation="portrait" xlink:type="simple" id="oo_521377.jpg"><uri content-type="original_file" xlink:type="simple">https://binary.pensoft.net/fig/521377</uri></graphic></fig><app id="app1"><title>Appendix 1</title><p>Specimens examined for measurements and morphology; localities as originally stated</p><p><bold><italic><tp:taxon-name><tp:taxon-name-part taxon-name-part-type="genus" reg="Bungarus">B.</tp:taxon-name-part> <tp:taxon-name-part taxon-name-part-type="species" reg="caeruleus">caeruleus</tp:taxon-name-part></tp:taxon-name></italic>.</bold> (9 specimens). “Indes Orientalis” <abbrev xmlns:xlink="http://www.w3.org/1999/xlink" content-type="institution" xlink:title="Muséum National d’Histoire Naturelle, Paris, France" id="ABBRID0EULDK" xlink:type="simple">MNHN</abbrev> 7688. “Bengale” <abbrev xmlns:xlink="http://www.w3.org/1999/xlink" content-type="institution" xlink:title="Muséum National d’Histoire Naturelle, Paris, France" id="ABBRID0EZLDK" xlink:type="simple">MNHN</abbrev> 3952, <abbrev xmlns:xlink="http://www.w3.org/1999/xlink" content-type="institution" xlink:title="Muséum National d’Histoire Naturelle, Paris, France" id="ABBRID0E5LDK" xlink:type="simple">MNHN</abbrev> 7687. “Malabar” <abbrev xmlns:xlink="http://www.w3.org/1999/xlink" content-type="institution" xlink:title="Muséum National d’Histoire Naturelle, Paris, France" id="ABBRID0EDMDK" xlink:type="simple">MNHN</abbrev> 7687. “Pondicheri” <abbrev xmlns:xlink="http://www.w3.org/1999/xlink" content-type="institution" xlink:title="Muséum National d’Histoire Naturelle, Paris, France" id="ABBRID0EIMDK" xlink:type="simple">MNHN</abbrev> 7686. “Pakistan occ” <abbrev xmlns:xlink="http://www.w3.org/1999/xlink" content-type="institution" xlink:title="Muséum National d’Histoire Naturelle, Paris, France" id="ABBRID0ENMDK" xlink:type="simple">MNHN</abbrev> 1962.239, <abbrev xmlns:xlink="http://www.w3.org/1999/xlink" content-type="institution" xlink:title="Muséum National d’Histoire Naturelle, Paris, France" id="ABBRID0ESMDK" xlink:type="simple">MNHN</abbrev> 1962.236, <abbrev xmlns:xlink="http://www.w3.org/1999/xlink" content-type="institution" xlink:title="Muséum National d’Histoire Naturelle, Paris, France" id="ABBRID0EXMDK" xlink:type="simple">MNHN</abbrev> 1962.238, <abbrev xmlns:xlink="http://www.w3.org/1999/xlink" content-type="institution" xlink:title="Muséum National d’Histoire Naturelle, Paris, France" id="ABBRID0E3MDK" xlink:type="simple">MNHN</abbrev> 1962.237. “Birma” MNHN1893-413.</p><p><bold><italic><tp:taxon-name><tp:taxon-name-part taxon-name-part-type="genus" reg="Bungarus">B.</tp:taxon-name-part> <tp:taxon-name-part taxon-name-part-type="species" reg="ceylonicus">ceylonicus</tp:taxon-name-part></tp:taxon-name></italic>.</bold> (1 specimens). “Sri Lanka” <abbrev xmlns:xlink="http://www.w3.org/1999/xlink" content-type="institution" xlink:title="Muséum National d’Histoire Naturelle, Paris, France" id="ABBRID0ERNDK" xlink:type="simple">MNHN</abbrev> 4259 (1872-32).</p><p><bold><italic><tp:taxon-name><tp:taxon-name-part taxon-name-part-type="genus" reg="Bungarus">B.</tp:taxon-name-part> <tp:taxon-name-part taxon-name-part-type="species" reg="fasciatus">fasciatus</tp:taxon-name-part></tp:taxon-name></italic>.</bold> (1 specimens). “Bengkalis, Siak, Indonesia” <abbrev xmlns:xlink="http://www.w3.org/1999/xlink" content-type="institution" xlink:title="Rijksmuseum van Natuurlijke Historie, Leiden, the Netherlands" id="ABBRID0EGODK" xlink:type="simple">RMNH</abbrev> 1667.</p><p><bold><italic><tp:taxon-name><tp:taxon-name-part taxon-name-part-type="genus" reg="Bungarus">B.</tp:taxon-name-part> <tp:taxon-name-part taxon-name-part-type="species" reg="candidus">candidus</tp:taxon-name-part></tp:taxon-name></italic>.</bold> (20 specimens). “Palembang, Sumatra, Indonesia” <abbrev xmlns:xlink="http://www.w3.org/1999/xlink" content-type="institution" xlink:title="Rijksmuseum van Natuurlijke Historie, Leiden, the Netherlands" id="ABBRID0E2ODK" xlink:type="simple">RMNH</abbrev> 11416. “Java, Indonesia” <named-content xmlns:xlink="http://www.w3.org/1999/xlink" content-type="dwc:institutional_code" xlink:type="simple">NMW</named-content> 27730:2, <named-content xmlns:xlink="http://www.w3.org/1999/xlink" content-type="dwc:institutional_code" xlink:type="simple">NMW</named-content> 27730:7, <named-content xmlns:xlink="http://www.w3.org/1999/xlink" content-type="dwc:institutional_code" xlink:type="simple">NMW</named-content> 27730:3, <named-content xmlns:xlink="http://www.w3.org/1999/xlink" content-type="dwc:institutional_code" xlink:type="simple">NMW</named-content> 27730:4; <named-content xmlns:xlink="http://www.w3.org/1999/xlink" content-type="dwc:institutional_code" xlink:type="simple">NMW</named-content> 27740:5, <named-content xmlns:xlink="http://www.w3.org/1999/xlink" content-type="dwc:institutional_code" xlink:type="simple">NMW</named-content> 27740:4, <named-content xmlns:xlink="http://www.w3.org/1999/xlink" content-type="dwc:institutional_code" xlink:type="simple">NMW</named-content> 9486:4, <named-content xmlns:xlink="http://www.w3.org/1999/xlink" content-type="dwc:institutional_code" xlink:type="simple">NMW</named-content> 9486:3, <named-content xmlns:xlink="http://www.w3.org/1999/xlink" content-type="dwc:institutional_code" xlink:type="simple">NMW</named-content> 27730:5, <named-content xmlns:xlink="http://www.w3.org/1999/xlink" content-type="dwc:institutional_code" xlink:type="simple">NMW</named-content> 27730:1, <named-content xmlns:xlink="http://www.w3.org/1999/xlink" content-type="dwc:institutional_code" xlink:type="simple">NMW</named-content> 9486:1, <named-content xmlns:xlink="http://www.w3.org/1999/xlink" content-type="dwc:institutional_code" xlink:type="simple">NMW</named-content> 9486:6, <named-content xmlns:xlink="http://www.w3.org/1999/xlink" content-type="dwc:institutional_code" xlink:type="simple">NMW</named-content> 9486:5, <named-content xmlns:xlink="http://www.w3.org/1999/xlink" content-type="dwc:institutional_code" xlink:type="simple">NMW</named-content> 9486:2, <named-content xmlns:xlink="http://www.w3.org/1999/xlink" content-type="dwc:institutional_code" xlink:type="simple">NMW</named-content> 27711:1, <named-content xmlns:xlink="http://www.w3.org/1999/xlink" content-type="dwc:institutional_code" xlink:type="simple">NMW</named-content> 27711:2, <named-content xmlns:xlink="http://www.w3.org/1999/xlink" content-type="dwc:institutional_code" xlink:type="simple">NMW</named-content> 27711:3. “Johor, Malaysia” <abbrev xmlns:xlink="http://www.w3.org/1999/xlink" content-type="institution" xlink:title="Shenyang Normal University" id="ABBRID0EITDK" xlink:type="simple">SYNU</abbrev> R180411. “Quang Binh, Vietnam” RH06153.</p><p><bold><italic><tp:taxon-name><tp:taxon-name-part taxon-name-part-type="genus" reg="Bungarus">B.</tp:taxon-name-part> <tp:taxon-name-part taxon-name-part-type="species" reg="multicinctus">multicinctus</tp:taxon-name-part></tp:taxon-name></italic>.</bold> China: (24 specimens). “Anhui, China” <named-content xmlns:xlink="http://www.w3.org/1999/xlink" content-type="dwc:institutional_code" xlink:type="simple">CIB</named-content> 12209; “Chongqing, China” <named-content xmlns:xlink="http://www.w3.org/1999/xlink" content-type="dwc:institutional_code" xlink:type="simple">CIB</named-content> 12215. “Fujian, China” <named-content xmlns:xlink="http://www.w3.org/1999/xlink" content-type="dwc:institutional_code" xlink:type="simple">CIB</named-content> 12212, <named-content xmlns:xlink="http://www.w3.org/1999/xlink" content-type="dwc:institutional_code" xlink:type="simple">CIB</named-content> 12204, <named-content xmlns:xlink="http://www.w3.org/1999/xlink" content-type="dwc:institutional_code" xlink:type="simple">CIB</named-content> 12203, <named-content xmlns:xlink="http://www.w3.org/1999/xlink" content-type="dwc:institutional_code" xlink:type="simple">CIB</named-content> 12207, <named-content xmlns:xlink="http://www.w3.org/1999/xlink" content-type="dwc:institutional_code" xlink:type="simple">CIB</named-content> 12206, <named-content xmlns:xlink="http://www.w3.org/1999/xlink" content-type="dwc:institutional_code" xlink:type="simple">CIB</named-content> 12205, <named-content xmlns:xlink="http://www.w3.org/1999/xlink" content-type="dwc:institutional_code" xlink:type="simple">CIB</named-content> DL18090209, <named-content xmlns:xlink="http://www.w3.org/1999/xlink" content-type="dwc:institutional_code" xlink:type="simple">CIB</named-content> DL18090210; “Guangdong, China” <named-content xmlns:xlink="http://www.w3.org/1999/xlink" content-type="dwc:institutional_code" xlink:type="simple">CIB</named-content> 12191, <named-content xmlns:xlink="http://www.w3.org/1999/xlink" content-type="dwc:institutional_code" xlink:type="simple">CIB</named-content> 12194; “Guangxi, China” <named-content xmlns:xlink="http://www.w3.org/1999/xlink" content-type="dwc:institutional_code" xlink:type="simple">CIB</named-content> 12192, <named-content xmlns:xlink="http://www.w3.org/1999/xlink" content-type="dwc:institutional_code" xlink:type="simple">CIB</named-content> 93924, <named-content xmlns:xlink="http://www.w3.org/1999/xlink" content-type="dwc:institutional_code" xlink:type="simple">CIB</named-content> 93923, <named-content xmlns:xlink="http://www.w3.org/1999/xlink" content-type="dwc:institutional_code" xlink:type="simple">CIB</named-content> 104228; “Zhejiang, China” <named-content xmlns:xlink="http://www.w3.org/1999/xlink" content-type="dwc:institutional_code" xlink:type="simple">CIB</named-content> 12208; “Jiangxi, China” <named-content xmlns:xlink="http://www.w3.org/1999/xlink" content-type="dwc:institutional_code" xlink:type="simple">CIB</named-content> 12210, <named-content xmlns:xlink="http://www.w3.org/1999/xlink" content-type="dwc:institutional_code" xlink:type="simple">CIB</named-content> 12211; “Hainan, China” <named-content xmlns:xlink="http://www.w3.org/1999/xlink" content-type="dwc:institutional_code" xlink:type="simple">CIB</named-content> 12197, <abbrev xmlns:xlink="http://www.w3.org/1999/xlink" content-type="institution" xlink:title="Shenyang Normal University" id="ABBRID0E4YDK" xlink:type="simple">SYNU</abbrev> R180305; “Guizhou, China” <named-content xmlns:xlink="http://www.w3.org/1999/xlink" content-type="dwc:institutional_code" xlink:type="simple">CIB</named-content> 83793; “Hunan, China” <named-content xmlns:xlink="http://www.w3.org/1999/xlink" content-type="dwc:institutional_code" xlink:type="simple">CIB</named-content> 12213, <named-content xmlns:xlink="http://www.w3.org/1999/xlink" content-type="dwc:institutional_code" xlink:type="simple">CIB</named-content> 12214.</p><p><bold><italic><tp:taxon-name><tp:taxon-name-part taxon-name-part-type="genus" reg="Bungarus">B.</tp:taxon-name-part> <tp:taxon-name-part taxon-name-part-type="species" reg="wanghaotingi">wanghaotingi</tp:taxon-name-part></tp:taxon-name></italic>.</bold> China: (16 specimens). “Guangxi, China” <named-content xmlns:xlink="http://www.w3.org/1999/xlink" content-type="dwc:institutional_code" xlink:type="simple">CIB</named-content> FCDZ20170806, <named-content xmlns:xlink="http://www.w3.org/1999/xlink" content-type="dwc:institutional_code" xlink:type="simple">CIB</named-content> 104227. “Yunnan, China” <named-content xmlns:xlink="http://www.w3.org/1999/xlink" content-type="dwc:institutional_code" xlink:type="simple">CIB</named-content> 12216, <named-content xmlns:xlink="http://www.w3.org/1999/xlink" content-type="dwc:institutional_code" xlink:type="simple">CIB</named-content> 12201, <named-content xmlns:xlink="http://www.w3.org/1999/xlink" content-type="dwc:institutional_code" xlink:type="simple">CIB</named-content> ML20170801, <named-content xmlns:xlink="http://www.w3.org/1999/xlink" content-type="dwc:institutional_code" xlink:type="simple">CIB</named-content> MLMY20170801, <named-content xmlns:xlink="http://www.w3.org/1999/xlink" content-type="dwc:institutional_code" xlink:type="simple">CIB</named-content> JCR36, <named-content xmlns:xlink="http://www.w3.org/1999/xlink" content-type="dwc:institutional_code" xlink:type="simple">CIB</named-content> JCR36-2, <named-content xmlns:xlink="http://www.w3.org/1999/xlink" content-type="dwc:institutional_code" xlink:type="simple">CIB</named-content> DL2019051401, <named-content xmlns:xlink="http://www.w3.org/1999/xlink" content-type="dwc:institutional_code" xlink:type="simple">CIB</named-content> DL20190525, <named-content xmlns:xlink="http://www.w3.org/1999/xlink" content-type="dwc:institutional_code" xlink:type="simple">CIB</named-content> DL2019070301, <named-content xmlns:xlink="http://www.w3.org/1999/xlink" content-type="dwc:institutional_code" xlink:type="simple">CIB</named-content> DL20190522, <named-content xmlns:xlink="http://www.w3.org/1999/xlink" content-type="dwc:institutional_code" xlink:type="simple">CIB</named-content> JCR2019062003, <named-content xmlns:xlink="http://www.w3.org/1999/xlink" content-type="dwc:institutional_code" xlink:type="simple">CIB</named-content> JCR2019062311, <named-content xmlns:xlink="http://www.w3.org/1999/xlink" content-type="dwc:institutional_code" xlink:type="simple">CIB</named-content> JCR2019061703, <named-content xmlns:xlink="http://www.w3.org/1999/xlink" content-type="dwc:institutional_code" xlink:type="simple">CIB</named-content> JCR2019061807.</p><p><bold><italic><tp:taxon-name><tp:taxon-name-part taxon-name-part-type="genus" reg="Bungarus">B.</tp:taxon-name-part> <tp:taxon-name-part taxon-name-part-type="species" reg="suzhenae">suzhenae</tp:taxon-name-part></tp:taxon-name></italic> sp. nov. China</bold>. (4 specimens). “Yingjiang, Yunnan, China” <named-content xmlns:xlink="http://www.w3.org/1999/xlink" content-type="dwc:institutional_code" xlink:type="simple">CIB</named-content> 116088–<named-content xmlns:xlink="http://www.w3.org/1999/xlink" content-type="dwc:institutional_code" xlink:type="simple">CIB</named-content> 116091.</p><p>Specimens checked hemipenes:</p><p><bold><italic><tp:taxon-name><tp:taxon-name-part taxon-name-part-type="genus" reg="Bungarus">B.</tp:taxon-name-part> <tp:taxon-name-part taxon-name-part-type="species" reg="multicinctus">multicinctus</tp:taxon-name-part></tp:taxon-name></italic>.</bold> “Guangdong, China” <named-content xmlns:xlink="http://www.w3.org/1999/xlink" content-type="dwc:institutional_code" xlink:type="simple">CIB</named-content> 12191. “Shangyou, Jiangxi, China” <named-content xmlns:xlink="http://www.w3.org/1999/xlink" content-type="dwc:institutional_code" xlink:type="simple">CIB</named-content> 12211. “Nanning, Guangxi, China” <named-content xmlns:xlink="http://www.w3.org/1999/xlink" content-type="dwc:institutional_code" xlink:type="simple">CIB</named-content> 104228. “Lishui, Zhejiang, China” <named-content xmlns:xlink="http://www.w3.org/1999/xlink" content-type="dwc:institutional_code" xlink:type="simple">CIB</named-content> DL2019051701.</p><p><bold><italic><tp:taxon-name><tp:taxon-name-part taxon-name-part-type="genus" reg="Bungarus">B.</tp:taxon-name-part> <tp:taxon-name-part taxon-name-part-type="species" reg="wanghaotingi">wanghaotingi</tp:taxon-name-part></tp:taxon-name></italic>. China.</bold> “Luodian, Guizhou, China” <named-content xmlns:xlink="http://www.w3.org/1999/xlink" content-type="dwc:institutional_code" xlink:type="simple">CIB</named-content> 83793. “Beiliu, Guangxi, China” <named-content xmlns:xlink="http://www.w3.org/1999/xlink" content-type="dwc:institutional_code" xlink:type="simple">CIB</named-content> 104227. “Mengla, Yunnan, China” <named-content xmlns:xlink="http://www.w3.org/1999/xlink" content-type="dwc:institutional_code" xlink:type="simple">CIB</named-content> MLML20170801.</p><p><bold><italic><tp:taxon-name><tp:taxon-name-part taxon-name-part-type="genus" reg="Bungarus">B.</tp:taxon-name-part> <tp:taxon-name-part taxon-name-part-type="species" reg="suzhenae">suzhenae</tp:taxon-name-part></tp:taxon-name></italic> sp. nov.</bold> “Yingjiang, Yunnan, China” <named-content xmlns:xlink="http://www.w3.org/1999/xlink" content-type="dwc:institutional_code" xlink:type="simple">CIB</named-content> 116089.</p><p><bold><italic><tp:taxon-name><tp:taxon-name-part taxon-name-part-type="genus" reg="Bungarus">B.</tp:taxon-name-part> <tp:taxon-name-part taxon-name-part-type="species" reg="candidus">candidus</tp:taxon-name-part></tp:taxon-name></italic></bold> “Phong Nha-Ke Bang National Park Administration, Quang Binh Province, Vietnam” RH06153.</p></app><table-wrap id="T3" position="float" orientation="portrait"><label>Table 3.</label><caption><p>Teeth count of some members of subfamily <tp:taxon-name><tp:taxon-name-part taxon-name-part-type="family">Elapidae</tp:taxon-name-part></tp:taxon-name> in this study.</p></caption><table id="TID0EHGCI" rules="all"><tbody><tr><th rowspan="1" colspan="1">Species</th><th rowspan="1" colspan="1">Maxilla</th><th rowspan="1" colspan="1">Palatine</th><th rowspan="1" colspan="1">Pterygoid</th><th rowspan="1" colspan="1">Dental</th></tr><tr><td rowspan="1" colspan="1">
                  <bold><italic><tp:taxon-name><tp:taxon-name-part taxon-name-part-type="genus" reg="Bungarus">Bungarus</tp:taxon-name-part> <tp:taxon-name-part taxon-name-part-type="species" reg="suzhenae">suzhenae</tp:taxon-name-part></tp:taxon-name></italic> sp. nov. (n = 2)</bold>
                </td><td rowspan="1" colspan="1">1+3</td><td rowspan="1" colspan="1">10–11</td><td rowspan="1" colspan="1">9–10</td><td rowspan="1" colspan="1">15–16</td></tr><tr><td rowspan="1" colspan="1">
                  <bold><italic><tp:taxon-name><tp:taxon-name-part taxon-name-part-type="genus" reg="Bungarus">B.</tp:taxon-name-part> <tp:taxon-name-part taxon-name-part-type="species" reg="candidus">candidus</tp:taxon-name-part></tp:taxon-name></italic></bold>
                </td><td rowspan="1" colspan="1">1+4</td><td rowspan="1" colspan="1">/</td><td rowspan="1" colspan="1">/</td><td rowspan="1" colspan="1">/</td></tr><tr><td rowspan="1" colspan="1">
                  <bold><italic><tp:taxon-name><tp:taxon-name-part taxon-name-part-type="genus" reg="Bungarus">B.</tp:taxon-name-part> <tp:taxon-name-part taxon-name-part-type="species" reg="wanghaotingi">wanghaotingi</tp:taxon-name-part></tp:taxon-name></italic> (n = 1)</bold>
                </td><td rowspan="1" colspan="1">1+4</td><td rowspan="1" colspan="1">12–13</td><td rowspan="1" colspan="1">10</td><td rowspan="1" colspan="1">16–17</td></tr><tr><td rowspan="1" colspan="1">
                  <bold><italic><tp:taxon-name><tp:taxon-name-part taxon-name-part-type="genus" reg="Bungarus">B.</tp:taxon-name-part> <tp:taxon-name-part taxon-name-part-type="species" reg="multicinctus">multicinctus</tp:taxon-name-part></tp:taxon-name></italic> (n = 1)</bold>
                </td><td rowspan="1" colspan="1">1+4</td><td rowspan="1" colspan="1">12</td><td rowspan="1" colspan="1">11</td><td rowspan="1" colspan="1">16</td></tr><tr><td rowspan="1" colspan="1">
                  <bold><italic><tp:taxon-name><tp:taxon-name-part taxon-name-part-type="genus" reg="Bungarus">B.</tp:taxon-name-part> <tp:taxon-name-part taxon-name-part-type="species" reg="fasciatus">fasciatus</tp:taxon-name-part></tp:taxon-name></italic> (n = 2)</bold>
                </td><td rowspan="1" colspan="1">1+3</td><td rowspan="1" colspan="1">13</td><td rowspan="1" colspan="1">11–13</td><td rowspan="1" colspan="1">17</td></tr><tr><td rowspan="1" colspan="1">
                  <bold><italic><tp:taxon-name><tp:taxon-name-part taxon-name-part-type="genus" reg="Ophiophagus">Ophiophagus</tp:taxon-name-part> <tp:taxon-name-part taxon-name-part-type="species" reg="hannah">hannah</tp:taxon-name-part></tp:taxon-name></italic> (n = 3)</bold>
                </td><td rowspan="1" colspan="1">1+3</td><td rowspan="1" colspan="1">8–9</td><td rowspan="1" colspan="1">10–12</td><td rowspan="1" colspan="1">15–16</td></tr><tr><td rowspan="1" colspan="1">
                  <bold><italic><tp:taxon-name><tp:taxon-name-part taxon-name-part-type="genus" reg="Naja">Naja</tp:taxon-name-part> <tp:taxon-name-part taxon-name-part-type="species" reg="melanoleuca">melanoleuca</tp:taxon-name-part></tp:taxon-name></italic> (n = 3)</bold>
                </td><td rowspan="1" colspan="1">1+2</td><td rowspan="1" colspan="1">7–9</td><td rowspan="1" colspan="1">13–16</td><td rowspan="1" colspan="1">15–16</td></tr><tr><td rowspan="1" colspan="1">
                  <bold><italic><tp:taxon-name><tp:taxon-name-part taxon-name-part-type="genus" reg="Naja">N.</tp:taxon-name-part> <tp:taxon-name-part taxon-name-part-type="species" reg="atra">atra</tp:taxon-name-part></tp:taxon-name></italic> (n = 3)</bold>
                </td><td rowspan="1" colspan="1">1+1</td><td rowspan="1" colspan="1">7–8</td><td rowspan="1" colspan="1">12–15</td><td rowspan="1" colspan="1">14–16</td></tr><tr><td rowspan="1" colspan="1">
                  <bold><italic><tp:taxon-name><tp:taxon-name-part taxon-name-part-type="genus" reg="Sinomicrurus">Sinomicrurus</tp:taxon-name-part> <tp:taxon-name-part taxon-name-part-type="species" reg="kelloggi">kelloggi</tp:taxon-name-part></tp:taxon-name></italic> (n = 1)</bold>
                </td><td rowspan="1" colspan="1">1+1</td><td rowspan="1" colspan="1">8</td><td rowspan="1" colspan="1">4</td><td rowspan="1" colspan="1">11</td></tr><tr><td rowspan="1" colspan="1">
                  <bold><italic><tp:taxon-name><tp:taxon-name-part taxon-name-part-type="genus" reg="Sinomicrurus">S.</tp:taxon-name-part> <tp:taxon-name-part taxon-name-part-type="species" reg="macclellandi">macclellandi</tp:taxon-name-part></tp:taxon-name></italic> (n = 1)</bold>
                </td><td rowspan="1" colspan="1">1+0</td><td rowspan="1" colspan="1">8</td><td rowspan="1" colspan="1">9</td><td rowspan="1" colspan="1">15</td></tr></tbody></table></table-wrap></tp:treatment-sec><ref-list><ref id="B42"><mixed-citation xmlns:xlink="http://www.w3.org/1999/xlink" xlink:type="simple"><person-group><name name-style="western"><surname>Pope</surname><given-names>CH</given-names></name></person-group> (<year>1928</year>) <article-title>Four new snakes and a new lizard from South China.</article-title><source>American Museum novitates</source><volume>325</volume>: <fpage>1</fpage>–<lpage>4</lpage>.</mixed-citation></ref><ref id="B62"><mixed-citation xmlns:xlink="http://www.w3.org/1999/xlink" xlink:type="simple"><person-group><name name-style="western"><surname>Zhao</surname><given-names>EM</given-names></name><name name-style="western"><surname>Huang</surname><given-names>MH</given-names></name><name name-style="western"><surname>Zong</surname><given-names>Y</given-names></name></person-group> (<year>1998</year>) Fauna Sinica, <tp:taxon-name><tp:taxon-name-part taxon-name-part-type="class">Reptilia</tp:taxon-name-part></tp:taxon-name>, <tp:taxon-name><tp:taxon-name-part taxon-name-part-type="order">Squamata</tp:taxon-name-part></tp:taxon-name>. <tp:taxon-name><tp:taxon-name-part taxon-name-part-type="suborder">Serpentes</tp:taxon-name-part></tp:taxon-name> (Vol. 3). Science Press, Beijing, 334–341.</mixed-citation></ref><ref id="B61"><mixed-citation xmlns:xlink="http://www.w3.org/1999/xlink" xlink:type="simple"><person-group><name name-style="western"><surname>Zhao</surname><given-names>EM</given-names></name></person-group> (<year>2006</year>) <source>Snakes of China.</source><publisher-name>Anhui Science</publisher-name>, <publisher-loc>Technology Publishing House, Hefei</publisher-loc>, <size units="page">669 pp</size>.</mixed-citation></ref><ref id="B33"><mixed-citation xmlns:xlink="http://www.w3.org/1999/xlink" xlink:type="simple"><person-group><name name-style="western"><surname>Leviton</surname><given-names>AE</given-names></name><name name-style="western"><surname>Wogan</surname><given-names>GO</given-names></name><name name-style="western"><surname>Koo</surname><given-names>MS</given-names></name><name name-style="western"><surname>Zug</surname><given-names>GR</given-names></name><name name-style="western"><surname>Lucas</surname><given-names>RS</given-names></name><name name-style="western"><surname>Vindum</surname><given-names>JV</given-names></name></person-group> (<year>2003</year>) <article-title>The Dangerously Venomous Snakes of Myanmar Illustrated Checklist with Keys.</article-title><source>Proceedings of The California Academy of Sciences</source><volume>54</volume>: <fpage>22</fpage>–<lpage>27</lpage>.</mixed-citation></ref><ref id="B60"><mixed-citation xmlns:xlink="http://www.w3.org/1999/xlink" xlink:type="simple"><person-group><name name-style="western"><surname>Yang</surname><given-names>DT</given-names></name><name name-style="western"><surname>Rao</surname><given-names>DQ</given-names></name></person-group> (<year>2008</year>) <tp:taxon-name><tp:taxon-name-part taxon-name-part-type="class">Amphibia</tp:taxon-name-part></tp:taxon-name> and <tp:taxon-name><tp:taxon-name-part taxon-name-part-type="class">Reptilia</tp:taxon-name-part></tp:taxon-name> of Yunnan. Yunnan Science and Technology Press, Kuming, 343–352. [In Chinese]</mixed-citation></ref></ref-list></tp:taxon-treatment>
